# Supplementary material for: catena-Poly[[bis­(μ2-4-amino­benzene­sulfonato-κ2 O:O)disilver]-bis­(μ2-4,4′-bipyridine-κ2 N:N′)]
Source: Acta Crystallogr Sect E Struct Rep Online. 2008 Nov 22;64(Pt 12):m1587. doi: 10.1107/S160053680803804X (PMC2960111; doi:10.1107/S160053680803804X)
Supplement: Supplementary file 1 [file e-64-m1587-sup1.cif]

##############################################################################
###                                                                        ###
###        Electronic paper (Acta Crystallographica Section E)             ###
###                                                                        ###
##############################################################################
#                                                                            #
# This CIF contains the data in a paper accepted for publication in Acta     #
# Crystallographica Section E. It conforms to the requirements of Notes      #
# for Authors for Section E, and has been peer reviewed under the auspices   #
# of the IUCr Commission on Journals.                                        #
#                                                                            #
# Full details of the Crystallographic Information File format               #
# are given in the paper "The Crystallographic Information File (CIF):       #
# a New Standard Archive File for Crystallography" by S. R. Hall, F. H.      #
# Allen and I. D. Brown [Acta Cryst. (1991), A47, 655-685].                  #
#                                                                            #
# The current version of the core CIF dictionary is obtainable from          #
# ftp://ftp.iucr.org/pub/cif_core.dic. The current version number is 2.4.    #
#                                                                            #
# Software is freely available for graphical display of the structure(s) in  #
# this CIF.  For information consult the CIF home page http://www.iucr.org/  #
# cif/home.html                                                              #
#                                                                            #
# This file may be used for bona fide research purposes within the           #
# scientific community so long as proper attribution is given to the journal # 
# article from which it was obtained.                                        #
#                                                                            #
##############################################################################
                                             
data_I
_audit_creation_method     SHELXL97
_chemical_name_systematic
;
catena-Poly[[bis(\m~2~-4-aminobenzenesulfonato-\k^2^O:O)disilver]-
bis(\m~2~-4,4'-bipyridine-\k^2^N:N')]
;
_chemical_name_common     ?
_chemical_formula_moiety     'C32 H28 Ag2 N6 O6 S2'
_chemical_formula_sum     'C32 H28 Ag2 N6 O6 S2'
_chemical_formula_iupac     '[Ag2 (C6 H6 N O3 S)2 (C10 H8 N2 )2]'
_chemical_formula_weight     872.46
_chemical_melting_point     ?
_symmetry_cell_setting     monoclinic
_symmetry_space_group_name_H-M     'P 21/n'
_symmetry_space_group_name_Hall     '-P 2yn'
loop_
    _symmetry_equiv_pos_as_xyz
    'x, y, z'
    '-x+1/2, y+1/2, -z+1/2'
    '-x, -y, -z'
    'x-1/2, -y-1/2, z-1/2'
_cell_length_a     9.2105(19)
_cell_length_b     15.774(3)
_cell_length_c     11.433(2)
_cell_angle_alpha     90.00
_cell_angle_beta     108.004(4)
_cell_angle_gamma     90.00
_cell_volume     1579.8(6)
_cell_formula_units_Z     2
_cell_measurement_reflns_used     2489
_cell_measurement_theta_min     2.49
_cell_measurement_theta_max     26.98
_cell_measurement_temperature     173(2)
_exptl_crystal_description     prism
_exptl_crystal_colour     light-yellow
_exptl_crystal_size_max     0.42
_exptl_crystal_size_mid     0.13
_exptl_crystal_size_min     0.12
_exptl_crystal_density_diffrn     1.834
_exptl_crystal_density_meas     ?
_exptl_crystal_density_method     'not measured'
_exptl_crystal_F_000     872
_exptl_absorpt_coefficient_mu     1.428
_exptl_absorpt_correction_type     multi-scan
_exptl_absorpt_process_details     '(SADABS; Sheldrick, 1996)'
_exptl_absorpt_correction_T_min     0.5853
_exptl_absorpt_correction_T_max     0.8473
_exptl_special_details
;
;
_diffrn_ambient_temperature     173(2)
_diffrn_radiation_type     MoK\a
_diffrn_radiation_wavelength     0.71073
_diffrn_radiation_source     'fine-focus sealed tube'
_diffrn_radiation_monochromator     graphite
_diffrn_measurement_device_type     'Bruker SMART CCD area-detector'
_diffrn_measurement_method     '\f and \w'
_diffrn_detector_area_resol_mean     ?
_diffrn_reflns_number     7741
_diffrn_reflns_av_R_equivalents     0.0234
_diffrn_reflns_av_sigmaI/netI     0.0320
_diffrn_reflns_theta_min     2.27
_diffrn_reflns_theta_max     27.01
_diffrn_reflns_theta_full     27.01
_diffrn_measured_fraction_theta_max     0.978
_diffrn_measured_fraction_theta_full     0.978
_diffrn_reflns_limit_h_min     -11
_diffrn_reflns_limit_h_max     11
_diffrn_reflns_limit_k_min     -17
_diffrn_reflns_limit_k_max     20
_diffrn_reflns_limit_l_min     -13
_diffrn_reflns_limit_l_max     14
_diffrn_standards_number     0
_diffrn_standards_interval_count     0
_diffrn_standards_interval_time     0
_diffrn_standards_decay_%     0
_refine_special_details
;
Refinement of <i>F</i>^2^ against ALL reflections. The weighted <i>R</i>-factor
<i>wR</i> and goodness of fit <i>S</i> are based on <i>F</i>^2^, conventional
<i>R</i>-factors <i>R</i> are based on <i>F</i>, with <i>F</i> set to zero for
negative <i>F</i>^2^. The threshold expression of <i>F</i>^2^ >
\s(<i>F</i>^2^) is used only for calculating <i>R</i>-factors(gt) <i>etc</i>.
and is not relevant to the choice of reflections for refinement.
<i>R</i>-factors based on <i>F</i>^2^ are statistically about twice as large
as those based on <i>F</i>, and <i>R</i>- factors based on ALL data will be
even larger.
;
_reflns_number_total     3375
_reflns_number_gt     2774
_reflns_threshold_expression     I>2\s(I)
_refine_ls_structure_factor_coef     Fsqd
_refine_ls_matrix_type     full
_refine_ls_R_factor_all     0.0422
_refine_ls_R_factor_gt     0.0319
_refine_ls_wR_factor_gt     0.0822
_refine_ls_wR_factor_ref     0.0875
_refine_ls_goodness_of_fit_ref     1.114
_refine_ls_restrained_S_all     1.114
_refine_ls_number_reflns     3375
_refine_ls_number_parameters     217
_refine_ls_number_restraints     0
_refine_ls_hydrogen_treatment     constr
_refine_ls_weighting_scheme     calc
_refine_ls_weighting_details
       'calc w = 1/[\s^2^(Fo^2^)+(0.0458P)^2^+0.7557P] where P=(Fo^2^+2Fc^2^)/3'
_atom_sites_solution_hydrogens     geom
_atom_sites_solution_primary     direct
_atom_sites_solution_secondary     difmap
_refine_ls_shift/su_max     0.001
_refine_ls_shift/su_mean     0.000
_refine_diff_density_max     0.791
_refine_diff_density_min     -0.691
_refine_ls_extinction_method     none
_refine_ls_extinction_coef     ?
loop_
    _atom_type_symbol
    _atom_type_description
    _atom_type_scat_dispersion_real
    _atom_type_scat_dispersion_imag
    _atom_type_scat_source
    'C' 'C' 0.0033 0.0016
                         'International Tables Vol C Tables 4.2.6.8 and 6.1.1.4'
    'H' 'H' 0.0000 0.0000
                         'International Tables Vol C Tables 4.2.6.8 and 6.1.1.4'
    'N' 'N' 0.0061 0.0033
                         'International Tables Vol C Tables 4.2.6.8 and 6.1.1.4'
    'O' 'O' 0.0106 0.0060
                         'International Tables Vol C Tables 4.2.6.8 and 6.1.1.4'
    'Ag' 'Ag' -0.8971 1.1015
                         'International Tables Vol C Tables 4.2.6.8 and 6.1.1.4'
    'S' 'S' 0.1246 0.1234
                         'International Tables Vol C Tables 4.2.6.8 and 6.1.1.4'
_computing_data_collection     'SMART (Bruker, 1997)'
_computing_cell_refinement     'SMART (Bruker, 1997)'
_computing_data_reduction     'SAINT (Bruker, 2003)'
_computing_structure_solution     'SHELXS97 (Sheldrick, 2008)'
_computing_structure_refinement     'SHELXL97 (Sheldrick, 2008)'
_computing_molecular_graphics     'DIAMOND (Brandenburg, 2005)'
_computing_publication_material     'SHELXL97 (Sheldrick, 2008)'
loop_
    _atom_site_type_symbol
    _atom_site_label
    _atom_site_fract_x
    _atom_site_fract_y
    _atom_site_fract_z
    _atom_site_U_iso_or_equiv
    _atom_site_adp_type
    _atom_site_calc_flag
    _atom_site_refinement_flags
    _atom_site_occupancy
    _atom_site_disorder_assembly
    _atom_site_disorder_group
    Ag Ag1 0.72113(3) 0.011584(16) 0.56851(2) 0.02788(10) Uani d . 1 . .
    S S1 0.43413(9) 0.19537(5) 0.48987(9) 0.0333(2) Uani d . 1 . .
    N N1 0.7468(3) 0.01972(15) 0.3849(2) 0.0216(5) Uani d . 1 . .
    N N2 0.7473(3) 0.01021(16) 0.7646(2) 0.0250(6) Uani d . 1 . .
    C C2 0.7508(3) 0.01617(18) 0.1402(3) 0.0203(6) Uani d . 1 . .
    C C12 0.1224(3) 0.19650(18) 0.4380(3) 0.0236(6) Uani d . 1 . .
    H H12A 0.1175 0.1865 0.3549 0.028 Uiso calc R 1 . .
    C C14 -0.0062(3) 0.2155(2) 0.5922(3) 0.0274(7) Uani d . 1 . .
    C C1 0.7521(3) 0.01415(18) 0.0111(3) 0.0211(6) Uani d . 1 . .
    O O1 0.4856(2) 0.10869(15) 0.5186(2) 0.0362(6) Uani d . 1 . .
    C C11 0.2636(3) 0.20524(19) 0.5282(3) 0.0228(6) Uani d . 1 . .
    C C15 0.1367(4) 0.2258(2) 0.6808(3) 0.0299(7) Uani d . 1 . .
    H H15A 0.1427 0.2368 0.7638 0.036 Uiso calc R 1 . .
    C C10 0.6969(4) 0.0780(2) 0.8123(3) 0.0282(7) Uani d . 1 . .
    H H10A 0.6607 0.1256 0.7607 0.034 Uiso calc R 1 . .
    C C7 0.8025(4) -0.0552(2) 0.8414(3) 0.0273(7) Uani d . 1 . .
    H H7A 0.8388 -0.1036 0.8097 0.033 Uiso calc R 1 . .
    C C16 0.2681(4) 0.2204(2) 0.6487(3) 0.0288(7) Uani d . 1 . .
    H H16A 0.3641 0.2270 0.7103 0.035 Uiso calc R 1 . .
    C C13 -0.0112(3) 0.2024(2) 0.4698(3) 0.0258(7) Uani d . 1 . .
    H H13A -0.1072 0.1974 0.4078 0.031 Uiso calc R 1 . .
    C C3 0.8647(3) -0.02265(19) 0.2346(3) 0.0240(6) Uani d . 1 . .
    H H3A 0.9463 -0.0514 0.2171 0.029 Uiso calc R 1 . .
    C C6 0.6367(3) 0.0573(2) 0.2940(3) 0.0249(6) Uani d . 1 . .
    H H6A 0.5563 0.0855 0.3141 0.030 Uiso calc R 1 . .
    C C5 0.6351(3) 0.0569(2) 0.1740(3) 0.0258(7) Uani d . 1 . .
    H H5A 0.5547 0.0846 0.1132 0.031 Uiso calc R 1 . .
    C C4 0.8586(4) -0.01927(19) 0.3527(3) 0.0261(7) Uani d . 1 . .
    H H4A 0.9379 -0.0460 0.4155 0.031 Uiso calc R 1 . .
    O O2 0.3940(4) 0.2091(3) 0.3591(3) 0.0931(15) Uani d . 1 . .
    N N3 -0.1373(3) 0.2149(2) 0.6265(3) 0.0483(9) Uani d . 1 . .
    H H3B -0.1314 0.2211 0.7043 0.058 Uiso calc R 1 . .
    H H3C -0.2269 0.2084 0.5705 0.058 Uiso calc R 1 . .
    O O3 0.5398(3) 0.25465(19) 0.5646(4) 0.0858(13) Uani d . 1 . .
    C C8 0.8091(4) -0.0555(2) 0.9632(3) 0.0260(7) Uani d . 1 . .
    H H8 0.8518 -0.1024 1.0143 0.031 Uiso calc R 1 . .
    C C9 0.6953(4) 0.0818(2) 0.9318(3) 0.0277(7) Uani d . 1 . .
    H H9 0.6555 0.1304 0.9604 0.033 Uiso calc R 1 . .
loop_
    _atom_site_aniso_label
    _atom_site_aniso_U_11
    _atom_site_aniso_U_22
    _atom_site_aniso_U_33
    _atom_site_aniso_U_12
    _atom_site_aniso_U_13
    _atom_site_aniso_U_23
    Ag1 0.03363(16) 0.03836(16) 0.01360(14) 0.00271(10) 0.01013(10) 0.00153(10)
    S1 0.0248(4) 0.0333(5) 0.0465(5) 0.0039(3) 0.0178(4) 0.0092(4)
    N1 0.0276(13) 0.0222(13) 0.0164(12) -0.0020(10) 0.0090(10) -0.0024(10)
    N2 0.0300(14) 0.0297(14) 0.0160(13) 0.0008(11) 0.0082(11) 0.0003(11)
    C2 0.0287(15) 0.0198(14) 0.0139(14) -0.0011(12) 0.0085(12) -0.0014(11)
    C12 0.0287(16) 0.0210(15) 0.0198(15) 0.0019(12) 0.0054(13) 0.0011(12)
    C14 0.0216(15) 0.0269(16) 0.0351(19) 0.0021(12) 0.0109(14) -0.0026(14)
    C1 0.0267(15) 0.0211(14) 0.0153(14) -0.0017(12) 0.0060(12) -0.0013(11)
    O1 0.0277(12) 0.0297(13) 0.0522(16) 0.0044(9) 0.0138(11) -0.0036(11)
    C11 0.0188(14) 0.0234(15) 0.0272(16) 0.0013(11) 0.0086(12) 0.0005(13)
    C15 0.0338(17) 0.0356(18) 0.0223(17) -0.0021(14) 0.0115(14) -0.0086(14)
    C10 0.0416(18) 0.0236(16) 0.0194(16) 0.0030(13) 0.0094(14) 0.0033(13)
    C7 0.0338(17) 0.0296(17) 0.0196(16) 0.0051(13) 0.0099(13) -0.0007(13)
    C16 0.0258(16) 0.0323(18) 0.0235(17) -0.0009(13) 0.0005(13) -0.0066(13)
    C13 0.0208(15) 0.0274(16) 0.0251(16) 0.0004(12) 0.0010(13) 0.0013(13)
    C3 0.0248(15) 0.0269(16) 0.0198(16) 0.0053(12) 0.0062(12) -0.0004(12)
    C6 0.0266(15) 0.0278(16) 0.0200(15) 0.0046(12) 0.0071(12) -0.0025(13)
    C5 0.0257(15) 0.0335(18) 0.0175(15) 0.0061(13) 0.0054(12) 0.0002(13)
    C4 0.0288(16) 0.0270(16) 0.0208(16) 0.0046(13) 0.0053(13) -0.0017(13)
    O2 0.064(2) 0.163(4) 0.070(2) 0.054(2) 0.0474(19) 0.071(3)
    N3 0.0304(16) 0.080(2) 0.0402(19) 0.0081(16) 0.0189(14) -0.0024(18)
    O3 0.0339(15) 0.0463(18) 0.185(4) -0.0175(14) 0.045(2) -0.046(2)
    C8 0.0345(17) 0.0243(16) 0.0193(15) 0.0075(13) 0.0085(13) 0.0024(13)
    C9 0.0390(18) 0.0246(16) 0.0210(16) 0.0068(13) 0.0114(13) 0.0010(13)
_geom_special_details
;
All e.s.d.'s (except the e.s.d. in the dihedral angle between two l.s. planes)
are estimated using the full covariance matrix. The cell e.s.d.'s are taken
into account individually in the estimation of e.s.d.'s in distances, angles
and torsion angles; correlations between e.s.d.'s in cell parameters are only
used when they are defined by crystal symmetry. An approximate (isotropic)
treatment of cell e.s.d.'s is used for estimating e.s.d.'s involving l.s.
planes.
;
loop_
    _geom_bond_atom_site_label_1
    _geom_bond_atom_site_label_2
    _geom_bond_site_symmetry_2
    _geom_bond_distance
    _geom_bond_publ_flag
    Ag1 N2 . 2.179(3) ?
    Ag1 N1 . 2.187(3) ?
    Ag1 O1 . 2.571(2) ?
    S1 O3 . 1.428(3) ?
    S1 O2 . 1.441(3) ?
    S1 O1 . 1.451(2) ?
    S1 C11 . 1.763(3) ?
    N1 C4 . 1.345(4) ?
    N1 C6 . 1.345(4) ?
    N2 C10 . 1.347(4) ?
    N2 C7 . 1.348(4) ?
    C2 C3 . 1.393(4) ?
    C2 C5 . 1.398(4) ?
    C2 C1 . 1.480(4) ?
    C12 C13 . 1.390(4) ?
    C12 C11 . 1.394(4) ?
    C12 H12A . 0.9500 ?
    C14 N3 . 1.380(4) ?
    C14 C15 . 1.400(4) ?
    C14 C13 . 1.401(4) ?
    C1 C9 1_554 1.393(4) ?
    C1 C8 1_554 1.399(4) ?
    C11 C16 . 1.387(4) ?
    C15 C16 . 1.372(5) ?
    C15 H15A . 0.9500 ?
    C10 C9 . 1.372(4) ?
    C10 H10A . 0.9500 ?
    C7 C8 . 1.375(4) ?
    C7 H7A . 0.9500 ?
    C16 H16A . 0.9500 ?
    C13 H13A . 0.9500 ?
    C3 C4 . 1.370(5) ?
    C3 H3A . 0.9500 ?
    C6 C5 . 1.368(4) ?
    C6 H6A . 0.9500 ?
    C5 H5A . 0.9500 ?
    C4 H4A . 0.9500 ?
    N3 H3B . 0.8800 ?
    N3 H3C . 0.8800 ?
    C8 C1 1_556 1.399(4) ?
    C8 H8 . 0.9500 ?
    C9 C1 1_556 1.393(4) ?
    C9 H9 . 0.9500 ?
loop_
    _geom_angle_atom_site_label_1
    _geom_angle_atom_site_label_2
    _geom_angle_atom_site_label_3
    _geom_angle_site_symmetry_1
    _geom_angle_site_symmetry_3
    _geom_angle
    _geom_angle_publ_flag
    N2 Ag1 N1 . . 167.73(10) ?
    N2 Ag1 O1 . . 92.98(9) ?
    N1 Ag1 O1 . . 94.93(9) ?
    O3 S1 O2 . . 115.6(2) ?
    O3 S1 O1 . . 111.53(19) ?
    O2 S1 O1 . . 109.7(2) ?
    O3 S1 C11 . . 106.77(17) ?
    O2 S1 C11 . . 106.38(16) ?
    O1 S1 C11 . . 106.33(14) ?
    C4 N1 C6 . . 116.7(3) ?
    C4 N1 Ag1 . . 123.7(2) ?
    C6 N1 Ag1 . . 119.2(2) ?
    C10 N2 C7 . . 116.8(3) ?
    C10 N2 Ag1 . . 117.8(2) ?
    C7 N2 Ag1 . . 125.3(2) ?
    C3 C2 C5 . . 116.4(3) ?
    C3 C2 C1 . . 121.8(3) ?
    C5 C2 C1 . . 121.8(3) ?
    C13 C12 C11 . . 119.9(3) ?
    C13 C12 H12A . . 120.0 ?
    C11 C12 H12A . . 120.0 ?
    N3 C14 C15 . . 120.3(3) ?
    N3 C14 C13 . . 121.4(3) ?
    C15 C14 C13 . . 118.2(3) ?
    C9 C1 C8 1_554 1_554 117.2(3) ?
    C9 C1 C2 1_554 . 121.0(3) ?
    C8 C1 C2 1_554 . 121.8(3) ?
    S1 O1 Ag1 . . 143.69(14) ?
    C16 C11 C12 . . 119.1(3) ?
    C16 C11 S1 . . 120.5(2) ?
    C12 C11 S1 . . 120.4(2) ?
    C16 C15 C14 . . 120.6(3) ?
    C16 C15 H15A . . 119.7 ?
    C14 C15 H15A . . 119.7 ?
    N2 C10 C9 . . 123.4(3) ?
    N2 C10 H10A . . 118.3 ?
    C9 C10 H10A . . 118.3 ?
    N2 C7 C8 . . 123.5(3) ?
    N2 C7 H7A . . 118.2 ?
    C8 C7 H7A . . 118.2 ?
    C15 C16 C11 . . 121.2(3) ?
    C15 C16 H16A . . 119.4 ?
    C11 C16 H16A . . 119.4 ?
    C12 C13 C14 . . 120.8(3) ?
    C12 C13 H13A . . 119.6 ?
    C14 C13 H13A . . 119.6 ?
    C4 C3 C2 . . 119.8(3) ?
    C4 C3 H3A . . 120.1 ?
    C2 C3 H3A . . 120.1 ?
    N1 C6 C5 . . 123.0(3) ?
    N1 C6 H6A . . 118.5 ?
    C5 C6 H6A . . 118.5 ?
    C6 C5 C2 . . 120.4(3) ?
    C6 C5 H5A . . 119.8 ?
    C2 C5 H5A . . 119.8 ?
    N1 C4 C3 . . 123.8(3) ?
    N1 C4 H4A . . 118.1 ?
    C3 C4 H4A . . 118.1 ?
    C14 N3 H3B . . 120.0 ?
    C14 N3 H3C . . 120.0 ?
    H3B N3 H3C . . 120.0 ?
    C7 C8 C1 . 1_556 119.3(3) ?
    C7 C8 H8 . . 120.4 ?
    C1 C8 H8 1_556 . 120.4 ?
    C10 C9 C1 . 1_556 119.8(3) ?
    C10 C9 H9 . . 120.1 ?
    C1 C9 H9 1_556 . 120.1 ?
loop_
    _geom_torsion_atom_site_label_1
    _geom_torsion_atom_site_label_2
    _geom_torsion_atom_site_label_3
    _geom_torsion_atom_site_label_4
    _geom_torsion_site_symmetry_1
    _geom_torsion_site_symmetry_2
    _geom_torsion_site_symmetry_3
    _geom_torsion_site_symmetry_4
    _geom_torsion
    _geom_torsion_publ_flag
    N2 Ag1 N1 C4 . . . . 49.1(6) ?
    O1 Ag1 N1 C4 . . . . 179.0(2) ?
    N2 Ag1 N1 C6 . . . . -138.8(4) ?
    O1 Ag1 N1 C6 . . . . -8.9(2) ?
    N1 Ag1 N2 C10 . . . . 102.1(5) ?
    O1 Ag1 N2 C10 . . . . -28.0(2) ?
    N1 Ag1 N2 C7 . . . . -81.8(5) ?
    O1 Ag1 N2 C7 . . . . 148.2(3) ?
    C3 C2 C1 C9 . . . 1_554 -147.0(3) ?
    C5 C2 C1 C9 . . . 1_554 33.1(4) ?
    C3 C2 C1 C8 . . . 1_554 33.5(4) ?
    C5 C2 C1 C8 . . . 1_554 -146.4(3) ?
    O3 S1 O1 Ag1 . . . . -41.8(3) ?
    O2 S1 O1 Ag1 . . . . 87.6(3) ?
    C11 S1 O1 Ag1 . . . . -157.8(2) ?
    N2 Ag1 O1 S1 . . . . 102.2(3) ?
    N1 Ag1 O1 S1 . . . . -68.4(3) ?
    C13 C12 C11 C16 . . . . -0.5(5) ?
    C13 C12 C11 S1 . . . . 178.4(2) ?
    O3 S1 C11 C16 . . . . -37.0(3) ?
    O2 S1 C11 C16 . . . . -160.9(3) ?
    O1 S1 C11 C16 . . . . 82.2(3) ?
    O3 S1 C11 C12 . . . . 144.1(3) ?
    O2 S1 C11 C12 . . . . 20.2(3) ?
    O1 S1 C11 C12 . . . . -96.7(3) ?
    N3 C14 C15 C16 . . . . 175.3(3) ?
    C13 C14 C15 C16 . . . . -2.2(5) ?
    C7 N2 C10 C9 . . . . -2.1(5) ?
    Ag1 N2 C10 C9 . . . . 174.4(3) ?
    C10 N2 C7 C8 . . . . 0.1(5) ?
    Ag1 N2 C7 C8 . . . . -176.1(2) ?
    C14 C15 C16 C11 . . . . 0.6(5) ?
    C12 C11 C16 C15 . . . . 0.8(5) ?
    S1 C11 C16 C15 . . . . -178.2(3) ?
    C11 C12 C13 C14 . . . . -1.2(5) ?
    N3 C14 C13 C12 . . . . -174.9(3) ?
    C15 C14 C13 C12 . . . . 2.5(5) ?
    C5 C2 C3 C4 . . . . 0.0(4) ?
    C1 C2 C3 C4 . . . . -179.9(3) ?
    C4 N1 C6 C5 . . . . 0.1(4) ?
    Ag1 N1 C6 C5 . . . . -172.5(2) ?
    N1 C6 C5 C2 . . . . 0.1(5) ?
    C3 C2 C5 C6 . . . . -0.2(4) ?
    C1 C2 C5 C6 . . . . 179.7(3) ?
    C6 N1 C4 C3 . . . . -0.3(5) ?
    Ag1 N1 C4 C3 . . . . 172.0(2) ?
    C2 C3 C4 N1 . . . . 0.3(5) ?
    N2 C7 C8 C1 . . . 1_556 1.9(5) ?
    N2 C10 C9 C1 . . . 1_556 2.0(5) ?
loop_
    _geom_hbond_atom_site_label_D
    _geom_hbond_atom_site_label_H
    _geom_hbond_atom_site_label_A
    _geom_hbond_site_symmetry_A
    _geom_hbond_distance_DH
    _geom_hbond_distance_HA
    _geom_hbond_distance_DA
    _geom_hbond_angle_DHA
    N3 H3B O2 4_566 0.88 2.04 2.850(5) 153
    N3 H3C O3 1_455 0.88 2.25 2.905(4) 131
data_global
_journal_date_recd_electronic     2008-09-30
_journal_date_accepted     2008-11-16
_journal_name_full     'Acta Crystallographica, Section E'
_journal_year     2008
_journal_volume     64
_journal_issue     12
_journal_page_first     m1587
_journal_page_last     m1587
_journal_paper_category     QM
_journal_coeditor_code     PV2110
_publ_contact_author_name     'Dr Ou, Guang-Chuan'
_publ_contact_author_address
;
Department of Biology and Chemistry
Hunan University of Science and Engineering
Yongzhou
Hunan 425100
People's Republic of China
;
_publ_contact_author_email     'ouguangchuan@yahoo.com.cn'
_publ_contact_author_fax     '86 746 6381164'
_publ_contact_author_phone     '86 746 6381164'
_publ_section_title
;\
<i>catena</i>-Poly[[bis(\m~2~-4-aminobenzenesulfonato-\k^2^<i>O</i>:<i>O</i>)\
disilver]-bis(\m~2~-4,4'-bipyridine-\k^2^<i>N</i>:<i>N</i>')]
;
loop_
    _publ_author_name
    _publ_author_address
    'Ou, Guang-Chuan'
;
Department of Biology and Chemistry
Hunan University of Science and Engineering
Yongzhou
Hunan 425100
People's Republic of China
;
    'Zhang, Min'
;
Department of Biology and Chemistry
Hunan University of Science and Engineering
Yongzhou
Hunan 425100
People's Republic of China
;
    'Yuan, Xian-You'
;
Department of Biology and Chemistry
Hunan University of Science and Engineering
Yongzhou
Hunan 425100
People's Republic of China
;
    'Dai, Yong-Qiang'
;
Department of Biology and Chemistry
Hunan University of Science and Engineering
Yongzhou
Hunan 425100
People's Republic of China
;
