# Supplementary material for: catena-Poly[[bis­(μ2-4-amino­benzene­sulfonato-κ2 O:O)disilver]-bis­(μ2-4,4′-bipyridine-κ2 N:N′)]
Source: Acta Crystallogr Sect E Struct Rep Online. 2008 Nov 22;64(Pt 12):m1587. doi: 10.1107/S160053680803804X (PMC2960111; doi:10.1107/S160053680803804X)
Supplement: Supplementary file 2 [file e-64-m1587-Isup2.hkl]

# 
# h,k,l, Fc-squared, Fo-squared, sigma(Fo-squared) and status flag 
# 
data_I
_shelx_title ' L705311m in P2(1)/n' 
_shelx_refln_list_code          4 
_shelx_F_calc_maximum      346.32 
_exptl_crystal_F_000       872.00 
_reflns_d_resolution_high  0.7825 
 
loop_ 
 _symmetry_equiv_pos_as_xyz 
 'x, y, z' 
 '-x+1/2, y+1/2, -z+1/2' 
 '-x, -y, -z' 
 'x-1/2, -y-1/2, z-1/2' 
 
_cell_length_a     9.2105 
_cell_length_b    15.7742 
_cell_length_c    11.4333 
_cell_angle_alpha  90.000 
_cell_angle_beta  108.004 
_cell_angle_gamma  90.000 
 
_shelx_F_squared_multiplier     1.000 
 
loop_ 
 _refln_index_h 
 _refln_index_k 
 _refln_index_l 
 _refln_F_squared_calc 
 _refln_F_squared_meas 
 _refln_F_squared_sigma 
 _refln_observed_status 
   2   0   0    47077.71    46454.50   1698.57 o 
   4   0   0    13694.36    15576.21    257.13 o 
   6   0   0     2986.17     3285.25     79.32 o 
   8   0   0     1581.72     1638.09     49.54 o 
  10   0   0      147.43       80.89     35.28 o 
   1   1   0     2686.44     2862.08     36.06 o 
   2   1   0        0.42       -2.84      2.84 o 
   3   1   0     2704.93     2742.31     37.38 o 
   4   1   0     2768.95     3036.14     42.98 o 
   5   1   0     7031.67     7265.37     92.50 o 
   6   1   0      127.26      132.98     11.65 o 
   7   1   0     6082.27     6092.74     84.50 o 
   8   1   0       53.54       37.24     18.15 o 
   9   1   0     1977.16     2009.02     83.92 o 
  10   1   0       53.40        5.91     23.26 o 
  11   1   0      740.83      842.52     60.36 o 
   0   2   0    25786.34    23573.84   1220.16 o 
   1   2   0      210.91      218.80      6.56 o 
   2   2   0    93435.53    79259.05   2505.17 o 
   3   2   0     3302.17     3434.79     44.73 o 
   4   2   0    12728.21    13582.48    159.97 o 
   5   2   0      143.10      128.69     10.76 o 
   6   2   0     1241.23     1285.57     26.75 o 
   7   2   0       34.25       32.03     10.87 o 
   8   2   0      391.62      448.74     19.08 o 
   9   2   0       37.75       25.80     23.14 o 
  10   2   0       12.58        8.22     24.99 o 
  11   2   0       28.11        5.04     69.41 o 
   1   3   0        6.33       -4.89      9.13 o 
   2   3   0    15813.74    16964.09    225.52 o 
   3   3   0     3749.82     3724.88     56.80 o 
   4   3   0     3361.39     3638.48     57.78 o 
   5   3   0     6928.80     6844.01     88.20 o 
   6   3   0      589.21      621.21     18.17 o 
   7   3   0      890.84      870.00     23.51 o 
   8   3   0      597.55      609.52     24.99 o 
   9   3   0     3204.98     3395.16     87.46 o 
  10   3   0       33.30        3.53     23.23 o 
  11   3   0      414.21      469.52     57.47 o 
   0   4   0   119939.52    94823.38   2066.88 o 
   1   4   0    19894.31    20766.11    322.55 o 
   2   4   0    34216.46    35257.73    461.76 o 
   3   4   0      190.82      249.41     14.64 o 
   4   4   0     8997.13     9342.62    113.39 o 
   5   4   0     2617.23     2615.93     46.25 o 
   6   4   0     4637.70     4397.54     90.81 o 
   7   4   0     1083.14     1073.23     31.01 o 
   8   4   0     1236.14     1269.57     36.21 o 
   9   4   0        8.78        3.89     17.02 o 
  10   4   0      226.98      166.82     66.81 o 
   1   5   0     1176.45     1365.49     24.26 o 
   2   5   0     8842.79     9016.28    209.50 o 
   3   5   0     1992.09     2135.69     37.18 o 
   4   5   0     1633.79     1714.30     28.48 o 
   5   5   0     1308.99     1308.93     25.50 o 
   6   5   0      938.95      923.12     22.36 o 
   7   5   0    13100.03    12572.11    225.30 o 
   8   5   0       39.41       22.69     16.10 o 
   9   5   0      398.92      421.80     36.59 o 
  10   5   0      207.27      149.73     44.66 o 
   0   6   0    11093.12    10778.29    246.36 o 
   1   6   0      380.93      351.24     11.44 o 
   2   6   0    19069.60    19529.90    223.69 o 
   3   6   0     6291.87     6307.86     92.22 o 
   4   6   0     5735.24     5824.62    214.95 o 
   5   6   0      319.96      346.01     13.12 o 
   6   6   0     4859.65     4862.14     68.96 o 
   7   6   0      159.69      121.13     13.30 o 
   8   6   0      421.39      405.70     23.31 o 
   9   6   0      384.57      401.64     52.20 o 
  10   6   0       73.87       82.69     38.31 o 
   1   7   0      174.13      169.73      9.01 o 
   2   7   0      595.92      640.86     14.17 o 
   3   7   0      671.64      521.70     14.04 o 
   4   7   0     3668.40     3875.89     73.32 o 
   5   7   0     5544.00     5344.57     72.62 o 
   6   7   0       18.69       25.43      9.42 o 
   7   7   0      390.88      434.33     28.40 o 
   8   7   0      312.09      369.90     32.38 o 
   9   7   0     1782.31     1709.53     57.86 o 
  10   7   0      716.60      731.13     62.87 o 
   0   8   0     2852.44     3272.15     89.71 o 
   1   8   0     8125.69     8714.85    121.77 o 
   2   8   0     8531.89     8361.67    102.36 o 
   3   8   0     3806.41     3931.51     54.23 o 
   4   8   0     7852.99     8112.84    119.74 o 
   5   8   0     4744.64     4637.46     65.43 o 
   6   8   0      772.69      733.04     28.43 o 
   7   8   0     1229.30     1158.73     43.20 o 
   8   8   0      709.41      628.00     52.11 o 
   9   8   0      190.12      238.08     48.27 o 
  10   8   0        6.20      -16.12     38.78 o 
   1   9   0        0.30       -7.46      7.46 o 
   2   9   0     2932.77     2985.05     43.40 o 
   3   9   0      463.31      459.69     14.07 o 
   4   9   0       48.83       22.76      7.95 o 
   5   9   0     3803.71     3812.97     84.93 o 
   6   9   0     1542.65     1496.18     37.20 o 
   7   9   0     4546.63     4157.60     96.80 o 
   8   9   0      240.44      257.89     53.34 o 
   9   9   0      631.72      685.23     39.60 o 
   0  10   0    17879.99    18500.74    422.84 o 
   1  10   0     2955.77     3026.41     63.85 o 
   2  10   0     2579.62     2568.56     39.46 o 
   3  10   0     4021.78     3902.50     65.92 o 
   4  10   0     4284.82     3830.74     66.57 o 
   5  10   0     3076.33     3010.17     72.65 o 
   6  10   0     1657.64     1621.06     58.19 o 
   7  10   0      553.28      522.00     34.47 o 
   8  10   0      237.85      293.81     32.30 o 
   9  10   0        1.90       11.11     25.65 o 
   1  11   0     1278.38     1205.86     35.44 o 
   2  11   0      111.94      112.53     20.56 o 
   3  11   0      508.66      523.83     20.24 o 
   4  11   0     1747.62     1628.34     38.20 o 
   5  11   0     2173.71     2011.81     57.19 o 
   6  11   0       13.77       12.81     14.45 o 
   7  11   0     1407.05     1408.33     51.42 o 
   8  11   0      573.91      591.39     48.79 o 
   9  11   0      144.92      161.74     31.60 o 
   0  12   0      292.30      276.24     27.12 o 
   1  12   0     3643.78     3479.15     74.29 o 
   2  12   0     3580.87     3466.37     61.53 o 
   3  12   0     9412.18     9309.08    148.51 o 
   4  12   0     1131.91     1163.41     32.68 o 
   5  12   0     2213.05     2010.58     55.46 o 
   6  12   0      273.88      316.25     31.12 o 
   7  12   0      371.71      340.36     33.59 o 
   8  12   0       45.03       58.18     27.04 o 
   1  13   0      111.89      103.33     17.27 o 
   2  13   0      438.71      443.98     20.36 o 
   3  13   0     1550.85     1439.38     36.95 o 
   4  13   0      221.35      249.85     20.09 o 
   5  13   0     1069.64     1098.45     33.84 o 
   6  13   0     1161.69     1091.22     44.58 o 
   7  13   0      219.72      254.75     32.85 o 
   8  13   0      493.52      532.97     45.84 o 
   0  14   0     2426.83     2515.89     88.47 o 
   1  14   0     5841.48     6036.27    118.48 o 
   2  14   0     2280.70     2414.64     61.75 o 
   3  14   0     3025.82     2870.13     57.91 o 
   4  14   0      590.27      559.93     26.65 o 
   5  14   0     3525.26     3248.51     65.93 o 
   6  14   0       60.49       47.69     24.63 o 
   7  14   0      205.45      231.13     49.74 o 
   8  14   0       53.06       58.13     46.37 o 
   1  15   0      234.25      329.19     41.58 o 
   2  15   0      240.37      202.59     22.58 o 
   3  15   0      366.92      349.18     26.82 o 
   4  15   0      385.04      425.06     26.93 o 
   5  15   0       12.33       29.09     17.91 o 
   6  15   0      520.05      534.99     81.46 o 
   7  15   0      326.83      456.38     42.64 o 
   0  16   0      786.72      909.69     53.48 o 
   1  16   0     2819.75     2751.23     70.99 o 
   2  16   0       73.93       49.11     18.47 o 
   3  16   0     3557.29     3692.81     87.36 o 
   4  16   0        5.02       18.60     20.87 o 
   5  16   0      902.32      760.23     38.88 o 
   6  16   0       88.40      158.69     33.43 o 
   1  17   0       45.42       49.88     31.20 o 
   2  17   0      189.83      136.76     30.16 o 
   3  17   0       10.64       13.81     20.30 o 
   4  17   0      878.90     1006.57     44.24 o 
   5  17   0        0.65       29.97     34.42 o 
   0  18   0        1.17       -1.99     30.53 o 
   1  18   0     2186.57     2119.34     69.84 o 
   2  18   0      141.19      127.62     24.68 o 
   3  18   0     1783.23     1743.75     58.23 o 
   4  18   0       35.35       66.08     26.06 o 
   1  19   0        2.29       38.67     25.51 o 
   2  19   0      376.08      460.37     34.70 o 
   3  19   0        4.58       -1.21     25.86 o 
   0  20   0       90.36      193.26     45.14 o 
   1  20   0      825.77      797.91     43.51 o 
 -11   0   1      293.27      434.60     61.16 o 
  -9   0   1        2.92        2.93     18.40 o 
  -7   0   1    11016.50    11338.81    364.33 o 
  -5   0   1    14856.77    15855.70    265.63 o 
  -3   0   1     7196.35     7171.59    128.97 o 
  -1   0   1    16645.43    16876.80    371.82 o 
   1   0   1      222.94      289.99     12.33 o 
   3   0   1      925.80     1058.54     34.28 o 
   5   0   1     1197.99     1170.00     32.98 o 
   7   0   1    12152.22    12493.65    220.15 o 
   9   0   1     2363.33     2288.02     95.97 o 
 -11   1   1      184.75      150.31     33.24 o 
 -10   1   1      311.40      298.27     56.14 o 
  -9   1   1       64.48       40.89     14.02 o 
  -8   1   1       73.79       64.85     12.78 o 
  -7   1   1     1424.60     1345.53     29.62 o 
  -6   1   1       49.06       32.95      8.85 o 
  -5   1   1     2577.98     2908.42     44.15 o 
  -4   1   1     2208.89     2229.53     34.03 o 
  -3   1   1     2221.46     2253.90     37.13 o 
  -2   1   1      565.82      537.14     12.28 o 
  -1   1   1      421.20      413.72      8.82 o 
   0   1   1    28751.50    24892.51    400.68 o 
   1   1   1     7880.99     8132.86    109.64 o 
   2   1   1     6428.91     6564.61     77.76 o 
   3   1   1      253.15      207.63      8.53 o 
   4   1   1    12076.96    12528.14    147.75 o 
   5   1   1       72.31       66.14     10.73 o 
   6   1   1     4325.64     4347.48     62.05 o 
   7   1   1       51.98       66.15     11.72 o 
   8   1   1     1320.74     1354.66     47.27 o 
   9   1   1       89.08       63.96     24.00 o 
  10   1   1       68.65       62.23     26.75 o 
 -11   2   1       57.21       40.22     30.06 o 
 -10   2   1       38.15       45.41     23.17 o 
  -9   2   1     1792.04     1872.43     40.59 o 
  -8   2   1       35.68       29.05     11.33 o 
  -7   2   1      512.09      523.13     18.93 o 
  -6   2   1      674.77      712.64     19.71 o 
  -5   2   1    20291.67    20831.19    278.14 o 
  -4   2   1     1430.87     1408.55     28.71 o 
  -3   2   1    40491.99    41227.31    485.47 o 
  -2   2   1     1564.63     1610.33     37.58 o 
  -1   2   1     2605.34     2652.62     38.22 o 
   0   2   1       70.04       65.76      3.94 o 
   1   2   1     1038.04     1094.58     16.86 o 
   2   2   1     5085.13     5196.26     62.74 o 
   3   2   1     1147.62     1286.96     20.92 o 
   4   2   1       21.86       29.18      5.68 o 
   5   2   1     2197.72     2169.59     35.22 o 
   6   2   1      330.58      350.54     14.34 o 
   7   2   1      521.06      564.86     22.92 o 
   8   2   1       66.74       42.44     18.56 o 
   9   2   1     5056.41     5434.16    165.05 o 
  10   2   1       65.55       45.82     24.84 o 
 -11   3   1      314.67      206.16     52.44 o 
 -10   3   1      987.15     1002.49     46.26 o 
  -9   3   1      360.87      355.89     44.70 o 
  -8   3   1      244.30      240.59     21.24 o 
  -7   3   1      125.74       92.04     15.36 o 
  -6   3   1      115.81      101.80     12.23 o 
  -5   3   1       66.58       51.07      7.85 o 
  -4   3   1      547.34      499.58     33.30 o 
  -3   3   1        7.08        6.35      4.28 o 
  -2   3   1    13594.99    13775.54    158.06 o 
  -1   3   1     2269.77     2363.82     35.46 o 
   0   3   1      447.25      424.31     22.43 o 
   1   3   1     3681.18     4181.31     58.00 o 
   2   3   1    27656.43    28174.13    362.28 o 
   3   3   1     2406.27     2723.33     35.01 o 
   4   3   1     8213.36     8238.64    102.34 o 
   5   3   1     1343.06     1415.26     23.15 o 
   6   3   1     1641.93     1670.20     31.48 o 
   7   3   1     1035.81      958.15     28.90 o 
   8   3   1      456.96      459.16     36.98 o 
   9   3   1       43.94       28.91     20.82 o 
  10   3   1       56.67       37.91     30.58 o 
 -11   4   1      425.97      536.63     57.85 o 
 -10   4   1        5.12      -29.97     32.62 o 
  -9   4   1      403.26      408.83     36.85 o 
  -8   4   1       50.16       31.12     15.52 o 
  -7   4   1     7836.60     7747.79    131.54 o 
  -6   4   1     1468.74     1404.51     28.73 o 
  -5   4   1    10994.95    11287.50    160.63 o 
  -4   4   1      939.28      970.28     19.20 o 
  -3   4   1    10323.19    10446.83    123.59 o 
  -2   4   1      506.52      450.95     13.66 o 
  -1   4   1      671.48      715.14     14.99 o 
   0   4   1      214.54      189.60      6.46 o 
   1   4   1       11.79        8.37      3.12 o 
   2   4   1     1107.69      995.55     19.34 o 
   3   4   1     1253.21     1335.76     25.36 o 
   4   4   1     1625.89     1566.00     66.15 o 
   5   4   1      462.11      491.53     14.61 o 
   6   4   1      347.24      337.89     13.92 o 
   7   4   1     6308.17     6272.31    135.30 o 
   8   4   1      508.21      449.76     40.21 o 
   9   4   1     1323.14     1348.30     96.96 o 
  10   4   1      116.38      108.87     30.58 o 
 -11   5   1        3.82      -40.78     40.78 o 
 -10   5   1      292.13      342.45    113.65 o 
  -9   5   1       35.56       10.29     20.47 o 
  -8   5   1      355.84      344.51     18.04 o 
  -7   5   1     1947.46     1998.97     44.87 o 
  -6   5   1     1254.14     1177.32     30.45 o 
  -5   5   1      123.96      101.07      9.32 o 
  -4   5   1      834.03      784.16     17.24 o 
  -3   5   1      891.87      982.40     18.59 o 
  -2   5   1     4198.63     4331.91     54.76 o 
  -1   5   1     6554.86     6878.34     95.07 o 
   0   5   1    67133.83    58900.41    750.71 o 
   1   5   1      347.37      311.54     12.00 o 
   2   5   1    19291.29    19689.52    352.80 o 
   3   5   1       68.02       55.95      8.66 o 
   4   5   1     3278.90     3405.71     55.23 o 
   5   5   1     3639.62     3713.79     61.20 o 
   6   5   1     2773.84     2663.34     43.30 o 
   7   5   1      766.23      733.99     25.66 o 
   8   5   1       83.81       86.16     20.28 o 
   9   5   1        1.79       10.66     23.30 o 
  10   5   1       71.82       27.26     28.69 o 
 -10   6   1      533.73      546.01     37.77 o 
  -9   6   1     1089.79      981.97     43.98 o 
  -8   6   1      314.47      335.82     20.99 o 
  -7   6   1     5870.65     5882.17    124.69 o 
  -6   6   1        4.07       -5.22      8.15 o 
  -5   6   1     4055.60     4145.09     62.37 o 
  -4   6   1     3020.91     2908.58     42.72 o 
  -3   6   1     8541.84     9035.97    109.08 o 
  -2   6   1        1.31        1.02      3.56 o 
  -1   6   1     1547.71     1261.04     24.43 o 
   0   6   1      576.51      500.14     20.16 o 
   1   6   1      743.57      702.71     23.66 o 
   2   6   1     1678.09     1642.95     28.40 o 
   3   6   1     1273.55     1372.24     23.71 o 
   4   6   1      459.28      365.60     12.47 o 
   5   6   1      885.01      831.27     19.67 o 
   6   6   1       10.81       11.32     10.66 o 
   7   6   1     1867.06     1796.48     53.26 o 
   8   6   1       31.16       58.46     17.13 o 
   9   6   1      500.04      486.92     33.34 o 
  10   6   1      189.22      168.70     46.47 o 
 -10   7   1     1488.11     1575.73     59.44 o 
  -9   7   1       90.46       63.98     24.16 o 
  -8   7   1      510.11      540.81     24.92 o 
  -7   7   1      326.01      360.56     29.03 o 
  -6   7   1      125.65      111.24     12.76 o 
  -5   7   1      118.30       89.52     11.36 o 
  -4   7   1      203.63      172.23     10.04 o 
  -3   7   1     5765.06     5851.48     74.59 o 
  -2   7   1     4961.17     5004.54     63.93 o 
  -1   7   1     3424.83     3572.96     66.99 o 
   0   7   1     1084.03     1030.19     20.96 o 
   1   7   1      474.18      424.38     13.12 o 
   2   7   1    20292.25    20590.44    276.02 o 
   3   7   1     4883.75     4990.32     65.41 o 
   4   7   1     5591.71     5625.01     74.01 o 
   5   7   1      470.80      495.63     15.94 o 
   6   7   1      160.80      163.66     18.86 o 
   7   7   1      345.58      348.69     21.70 o 
   8   7   1        1.64       -7.32     15.16 o 
   9   7   1       49.89       62.11     36.51 o 
  10   7   1       13.95      -12.52     39.07 o 
 -10   8   1      430.13      526.70     43.64 o 
  -9   8   1     2184.23     2077.96     66.26 o 
  -8   8   1      347.55      399.27     30.63 o 
  -7   8   1      374.50      359.87     62.07 o 
  -6   8   1     2960.31     2815.81     55.30 o 
  -5   8   1     6903.62     6928.58    119.28 o 
  -4   8   1      291.67      269.57     11.32 o 
  -3   8   1     1727.44     1571.76     26.89 o 
  -2   8   1     1948.36     1932.71     30.08 o 
  -1   8   1     1890.69     2056.15     44.93 o 
   0   8   1       34.71       39.41      6.77 o 
   1   8   1        4.11       10.73      5.99 o 
   2   8   1     1975.27     1956.87     36.16 o 
   3   8   1        1.85       -2.38      6.21 o 
   4   8   1      309.75      350.15     13.32 o 
   5   8   1     1451.01     1446.36     28.73 o 
   6   8   1     1306.43     1372.72     34.89 o 
   7   8   1       42.65       41.50     21.72 o 
   8   8   1      448.01      409.38     30.13 o 
   9   8   1     1055.27     1025.85     66.95 o 
 -10   9   1      535.79      570.73     47.32 o 
  -9   9   1      181.94      189.94     53.53 o 
  -8   9   1        8.26       18.10     20.79 o 
  -7   9   1      123.55       75.23     26.01 o 
  -6   9   1        0.63       -0.49     12.29 o 
  -5   9   1     1625.45     1610.53     37.82 o 
  -4   9   1      674.05      633.24     21.54 o 
  -3   9   1      598.71      614.04     21.76 o 
  -2   9   1      478.08      419.73     12.35 o 
  -1   9   1     6889.46     7520.17    130.96 o 
   0   9   1    16204.11    16452.50    265.93 o 
   1   9   1     6421.13     6719.08     97.66 o 
   2   9   1     7923.75     8314.67    103.21 o 
   3   9   1       37.92       30.71      9.70 o 
   4   9   1     4969.49     5184.33     70.96 o 
   5   9   1     3058.82     2947.60     47.01 o 
   6   9   1       64.51       54.88     17.00 o 
   7   9   1      334.27      356.44     26.70 o 
   8   9   1      265.35      269.19     31.11 o 
   9   9   1       19.44       42.01     36.32 o 
  -9  10   1      298.17      319.60     37.18 o 
  -8  10   1     1760.95     1787.17     60.40 o 
  -7  10   1     3513.98     3416.60     86.29 o 
  -6  10   1      888.86      888.57     29.37 o 
  -5  10   1      345.57      283.28     18.21 o 
  -4  10   1      778.38      781.98     24.69 o 
  -3  10   1      573.86      586.75     20.23 o 
  -2  10   1     2019.28     2009.98     47.27 o 
  -1  10   1     2695.26     2728.29     59.20 o 
   0  10   1     3092.23     3183.19     97.01 o 
   1  10   1      340.14      305.74     13.90 o 
   2  10   1       63.76       70.76     13.77 o 
   3  10   1       23.53       29.00     10.76 o 
   4  10   1     1489.96     1428.24     28.61 o 
   5  10   1      337.81      347.89     18.28 o 
   6  10   1      953.98      898.59     37.57 o 
   7  10   1     1207.75     1151.36     54.95 o 
   8  10   1      102.79      130.48     27.09 o 
   9  10   1       64.59       62.87     40.21 o 
  -9  11   1      155.60      197.76     81.03 o 
  -8  11   1      540.77      537.38     36.02 o 
  -7  11   1       13.33       39.48     16.79 o 
  -6  11   1       10.20       -0.11     13.45 o 
  -5  11   1       82.84       65.96     14.31 o 
  -4  11   1        8.34       10.79     11.35 o 
  -3  11   1     2784.30     2908.28     54.67 o 
  -2  11   1       29.06       18.19      9.29 o 
  -1  11   1      920.32      919.57     30.66 o 
   0  11   1     3583.89     3620.73     74.56 o 
   1  11   1      314.21      264.23     14.23 o 
   2  11   1     1923.73     2057.63     35.17 o 
   3  11   1     2987.53     2684.06    134.79 o 
   4  11   1     1929.49     1741.60     39.42 o 
   5  11   1       52.57       49.76     13.60 o 
   6  11   1      892.61      937.00     39.56 o 
   7  11   1      279.36      300.50     31.93 o 
   8  11   1        8.28       24.43     25.28 o 
   9  11   1       51.43       52.63     42.39 o 
  -9  12   1      466.58      491.47     73.59 o 
  -8  12   1      638.18      614.38     38.19 o 
  -7  12   1       21.53       24.89     17.57 o 
  -6  12   1      292.53      320.98     22.06 o 
  -5  12   1     1215.64     1249.54     35.41 o 
  -4  12   1     2718.12     2790.80     55.90 o 
  -3  12   1      877.67      888.45     43.43 o 
  -2  12   1     1136.60     1073.34     35.13 o 
  -1  12   1     1378.23     1346.92     39.86 o 
   0  12   1      563.64      550.34     25.21 o 
   1  12   1      428.92      391.14     17.72 o 
   2  12   1       10.46        3.72      9.86 o 
   3  12   1      157.31      130.91     15.93 o 
   4  12   1     2361.56     2336.93     61.83 o 
   5  12   1       71.54       57.30     14.51 o 
   6  12   1      446.81      496.26     31.37 o 
   7  12   1        0.67        2.33     23.23 o 
   8  12   1      397.08      459.98     41.78 o 
  -8  13   1       16.90       41.17     43.81 o 
  -7  13   1       68.60       23.30     24.87 o 
  -6  13   1       83.88       55.22     36.81 o 
  -5  13   1      458.78      425.68     22.09 o 
  -4  13   1       39.05       17.68     13.38 o 
  -3  13   1      556.09      492.72     21.95 o 
  -2  13   1     1039.70     1040.87     36.38 o 
  -1  13   1      938.31      966.70     34.43 o 
   0  13   1       87.10       74.45     14.65 o 
   1  13   1     2381.42     2402.59     58.70 o 
   2  13   1     3084.89     3066.44     71.80 o 
   3  13   1      919.08      948.16     28.71 o 
   4  13   1      586.26      646.47     31.87 o 
   5  13   1     1220.92     1139.29     44.29 o 
   6  13   1       81.55       62.83     23.97 o 
   7  13   1      310.26      400.84     37.21 o 
   8  13   1      149.41      186.30     35.71 o 
  -8  14   1      741.18      765.14     44.42 o 
  -7  14   1      555.72      529.32     38.93 o 
  -6  14   1     1014.93     1070.34     36.54 o 
  -5  14   1      153.30      149.06     23.18 o 
  -4  14   1       36.13       44.12     15.27 o 
  -3  14   1     1323.13     1293.06     42.90 o 
  -2  14   1     2727.35     2799.39     67.99 o 
  -1  14   1        1.05       -2.45     14.43 o 
   0  14   1     2374.00     2418.09     60.65 o 
   1  14   1      916.97      845.50     67.33 o 
   2  14   1       31.04       39.04     15.35 o 
   3  14   1      104.49       70.30     29.20 o 
   4  14   1      344.56      317.76     44.97 o 
   5  14   1       24.23       30.86     45.66 o 
   6  14   1     1272.25     1194.40     50.78 o 
   7  14   1      478.12      502.61     42.62 o 
  -7  15   1       68.71       81.85     27.58 o 
  -6  15   1        0.11        5.07     18.64 o 
  -5  15   1       38.13       43.39     18.18 o 
  -4  15   1       70.16       65.61     21.34 o 
  -3  15   1       10.93       -7.50     16.33 o 
  -2  15   1       74.94       35.38     16.50 o 
  -1  15   1      632.22      562.63     29.00 o 
   0  15   1     1299.00     1417.53     45.68 o 
   1  15   1      323.16      364.44     25.18 o 
   2  15   1       11.78        6.66     16.56 o 
   3  15   1      429.29      365.98     25.20 o 
   4  15   1      150.91       95.63     45.52 o 
   5  15   1      800.27      748.51     39.44 o 
   6  15   1      642.81      674.64     40.49 o 
   7  15   1      543.61      554.08     59.55 o 
  -6  16   1      110.32      170.33     24.40 o 
  -5  16   1      447.56      422.66     55.27 o 
  -4  16   1      898.44      908.90     39.69 o 
  -3  16   1      224.34      230.93     27.30 o 
  -2  16   1      767.43      653.88     35.23 o 
  -1  16   1     1173.58     1260.67     44.79 o 
   0  16   1      683.53      689.55     33.56 o 
   1  16   1        2.02       -5.01     31.25 o 
   2  16   1      131.03      108.74     21.89 o 
   3  16   1       26.56        8.65     18.63 o 
   4  16   1      442.17      436.69     29.97 o 
   5  16   1       19.26       24.85     34.23 o 
   6  16   1      173.85      145.56     44.10 o 
  -6  17   1       27.00       13.18     34.23 o 
  -5  17   1        6.11        3.11     23.73 o 
  -4  17   1       18.60       18.96     23.32 o 
  -3  17   1      601.02      608.54     35.40 o 
  -2  17   1      328.60      368.22     35.09 o 
  -1  17   1      118.45      131.06     23.92 o 
   0  17   1       68.57       51.11     21.35 o 
   1  17   1      482.69      436.47     30.41 o 
   2  17   1        6.68       -1.53     20.00 o 
   3  17   1     1246.20     1255.16     53.58 o 
   4  17   1        9.98       26.27     31.01 o 
   5  17   1      489.95      460.11     49.22 o 
  -5  18   1      479.88      546.58     37.35 o 
  -4  18   1      241.07      260.46     43.10 o 
  -3  18   1      488.46      513.16     34.33 o 
  -2  18   1      553.78      536.60     57.42 o 
  -1  18   1        0.84       21.49     21.95 o 
   0  18   1      201.99      151.35     27.04 o 
   1  18   1        3.96      -17.97     20.69 o 
   2  18   1        0.76       12.34     21.67 o 
   3  18   1       47.19       28.07     24.64 o 
   4  18   1      177.38      111.80     40.68 o 
  -3  19   1       76.89       43.29     26.41 o 
  -2  19   1      144.27      141.01     28.54 o 
  -1  19   1      980.47      961.22     45.03 o 
   0  19   1      112.11       66.26     39.12 o 
   1  19   1      468.96      548.41     36.63 o 
   2  19   1      154.28      137.64     28.87 o 
   3  19   1      123.81      106.15     37.46 o 
  -1  20   1      296.71      311.38     35.56 o 
   0  20   1       65.70       51.18     29.11 o 
 -10   0   2      941.74      868.80     42.31 o 
  -8   0   2     3336.30     3432.16     95.44 o 
  -6   0   2      321.84      327.46     20.00 o 
  -4   0   2    11545.96    13562.67    299.42 o 
  -2   0   2     4014.17     4590.23     79.06 o 
   0   0   2    35709.88    32799.43    861.94 o 
   2   0   2     4871.33     5052.00     85.99 o 
   4   0   2    21569.37    22905.31    370.73 o 
   6   0   2     6813.42     6888.54    127.85 o 
   8   0   2      335.29      293.68     38.88 o 
  10   0   2       61.83       49.88     37.36 o 
 -11   1   2      138.98       81.93     30.24 o 
 -10   1   2      270.02      294.45     42.03 o 
  -9   1   2      930.36      935.60     28.34 o 
  -8   1   2      210.95      233.12     17.65 o 
  -7   1   2     6313.25     6432.64     92.79 o 
  -6   1   2      653.47      669.34     19.18 o 
  -5   1   2    11001.82    11228.53    214.19 o 
  -4   1   2     4439.51     4534.93     78.49 o 
  -3   1   2     6832.47     7017.67     85.57 o 
  -2   1   2      456.10      465.10     10.25 o 
  -1   1   2    11666.00    12329.90    291.41 o 
   0   1   2     3494.87     3893.68     52.78 o 
   1   1   2      842.42      814.12     14.74 o 
   2   1   2     2200.37     2306.59     30.24 o 
   3   1   2     1157.06     1191.96     19.56 o 
   4   1   2        2.47        0.59      5.46 o 
   5   1   2       15.58       19.57      7.10 o 
   6   1   2       14.74       24.79      9.88 o 
   7   1   2      363.81      323.96     22.98 o 
   8   1   2       39.37       15.62     22.05 o 
   9   1   2      402.47      395.56     30.46 o 
  10   1   2        0.35       18.61     24.32 o 
 -11   2   2      174.48      135.72     31.98 o 
 -10   2   2     2791.05     2949.27     80.00 o 
  -9   2   2       46.45       29.39     14.56 o 
  -8   2   2     1575.84     1686.74     36.52 o 
  -7   2   2       20.94       13.74      9.62 o 
  -6   2   2     1300.84     1093.54     29.00 o 
  -5   2   2      136.79      103.97      9.20 o 
  -4   2   2     1900.13     2103.88     34.59 o 
  -3   2   2     4879.43     5018.52     63.58 o 
  -2   2   2     6911.54     7445.95    129.11 o 
  -1   2   2        0.68       -2.11      3.05 o 
   0   2   2      121.95      161.71      4.64 o 
   1   2   2     1492.76     1474.20     22.12 o 
   2   2   2    29009.85    29857.43    335.97 o 
   3   2   2      184.46      178.27      7.27 o 
   4   2   2    16328.53    16546.35    192.38 o 
   5   2   2      140.93      144.51     10.45 o 
   6   2   2     2832.69     2840.09     69.29 o 
   7   2   2       56.06       52.49     17.58 o 
   8   2   2     1495.00     1718.18     64.39 o 
   9   2   2       63.15       62.22     23.46 o 
  10   2   2      230.21      205.51     33.90 o 
 -11   3   2       38.87       23.61     41.63 o 
 -10   3   2      234.61      247.74     25.58 o 
  -9   3   2     1862.01     1871.17    111.92 o 
  -8   3   2      252.14      252.30     22.66 o 
  -7   3   2      805.53      821.57     23.21 o 
  -6   3   2     1259.40     1297.80     27.61 o 
  -5   3   2    14516.33    14881.58    177.66 o 
  -4   3   2        1.23       -4.89      4.96 o 
  -3   3   2    28411.40    28545.63    323.59 o 
  -2   3   2        1.84       -0.57      2.80 o 
  -1   3   2     5532.94     6209.89    102.05 o 
   0   3   2      170.67      195.94      6.15 o 
   1   3   2     5843.98     6157.27     65.99 o 
   2   3   2      132.47      161.33      5.87 o 
   3   3   2     2573.92     2772.10     40.77 o 
   4   3   2       82.53       88.16      8.28 o 
   5   3   2       11.65       13.74      8.43 o 
   6   3   2      132.42      162.44     19.22 o 
   7   3   2        0.60       -3.93     15.53 o 
   8   3   2      315.26      298.06     44.85 o 
   9   3   2     1367.63     1467.16     54.05 o 
  10   3   2        1.40       -2.61     26.55 o 
 -11   4   2       58.05      -21.81     39.83 o 
 -10   4   2      760.30      707.61     39.32 o 
  -9   4   2      362.91      401.38     22.99 o 
  -8   4   2     2045.60     1908.09     47.40 o 
  -7   4   2      159.49      141.16     18.14 o 
  -6   4   2      551.54      528.80     17.39 o 
  -5   4   2     3508.78     3531.49     51.84 o 
  -4   4   2      637.03      803.09     38.71 o 
  -3   4   2      172.06      274.92     17.02 o 
  -2   4   2       60.14       43.20      6.01 o 
  -1   4   2      275.36      319.12     11.77 o 
   0   4   2     5625.47     5797.32    187.48 o 
   1   4   2     2390.63     2414.50     32.16 o 
   2   4   2    15143.71    15709.84    180.17 o 
   3   4   2      137.74      121.71     11.58 o 
   4   4   2    10140.32    10687.38    115.51 o 
   5   4   2      927.29      944.26     18.14 o 
   6   4   2     5916.82     6095.10     97.24 o 
   7   4   2       32.43       28.65     16.55 o 
   8   4   2      432.89      447.68     29.45 o 
   9   4   2       10.55        3.74     23.72 o 
  10   4   2      198.88      211.46     33.10 o 
 -11   5   2      156.74      187.99     33.48 o 
 -10   5   2        9.32       -1.17     23.92 o 
  -9   5   2       25.93       50.60     34.93 o 
  -8   5   2      538.27      532.34     20.56 o 
  -7   5   2     6214.58     6351.55     97.19 o 
  -6   5   2     1888.75     1952.30     35.18 o 
  -5   5   2     1754.93     1769.40     31.30 o 
  -4   5   2      324.34      308.21     20.96 o 
  -3   5   2    14323.54    14647.38    197.36 o 
  -2   5   2      461.98      493.40     14.31 o 
  -1   5   2    19400.76    18568.96    291.78 o 
   0   5   2     9272.28     6277.33    747.67 o 
   1   5   2     8528.08     9280.50    154.24 o 
   2   5   2     1672.49     1822.86     27.32 o 
   3   5   2      333.67      377.41     11.06 o 
   4   5   2      203.41      194.29     10.05 o 
   5   5   2      218.49      197.57     19.74 o 
   6   5   2      900.91      834.65     25.82 o 
   7   5   2     2316.86     2187.09     48.06 o 
   8   5   2       43.94       31.59     24.89 o 
   9   5   2      164.17      172.17     27.78 o 
  10   5   2        5.38       -3.01     28.89 o 
 -11   6   2      754.60      789.96     45.49 o 
 -10   6   2      546.58      554.73     37.71 o 
  -9   6   2       17.35        5.31     16.80 o 
  -8   6   2     1717.37     1778.20     43.83 o 
  -7   6   2      557.25      547.10     23.01 o 
  -6   6   2      133.77      124.33     28.72 o 
  -5   6   2      416.65      380.49     20.50 o 
  -4   6   2     1315.64     1313.97     67.25 o 
  -3   6   2     1564.40     1536.44     31.28 o 
  -2   6   2     1679.90     1721.61     32.25 o 
  -1   6   2     1577.61     1598.32     35.00 o 
   0   6   2     6382.35     6099.99    104.76 o 
   1   6   2      269.35      271.02     10.68 o 
   2   6   2     9416.98     9661.72    208.55 o 
   3   6   2     2024.35     1949.32     35.02 o 
   4   6   2     6007.80     5710.30    220.54 o 
   5   6   2      163.26      119.38     20.14 o 
   6   6   2     4579.07     4394.95     75.97 o 
   7   6   2      631.32      675.02     31.96 o 
   8   6   2      799.86      796.48     58.98 o 
   9   6   2      498.59      517.07     34.89 o 
  10   6   2      262.73      282.97     53.77 o 
 -10   7   2       87.50       99.19     43.86 o 
  -9   7   2      708.43      744.40     30.69 o 
  -8   7   2      114.17      100.61     16.77 o 
  -7   7   2       29.52       42.63     13.24 o 
  -6   7   2      360.84      343.97     17.56 o 
  -5   7   2     8964.65     9033.79    132.69 o 
  -4   7   2     4116.71     4306.71    107.30 o 
  -3   7   2    18944.40    18832.15    558.15 o 
  -2   7   2     2286.05     2343.57     48.95 o 
  -1   7   2    13274.07    14372.38    231.53 o 
   0   7   2      737.78      706.15     16.54 o 
   1   7   2     4174.10     4343.26     64.81 o 
   2   7   2     5307.89     5575.94    106.00 o 
   3   7   2     2587.98     2485.90    106.32 o 
   4   7   2      157.51      152.19     22.76 o 
   5   7   2        7.58        1.40      9.75 o 
   6   7   2       15.48       -3.51     10.75 o 
   7   7   2        1.14       19.30     14.51 o 
   8   7   2      239.77      224.23     53.72 o 
   9   7   2     1407.01     1333.19     78.33 o 
 -10   8   2      910.91      944.80     48.68 o 
  -9   8   2      159.24      151.35     26.04 o 
  -8   8   2       77.43       24.71     15.74 o 
  -7   8   2       83.69       43.34     13.79 o 
  -6   8   2     1676.61     1653.74     39.61 o 
  -5   8   2      103.69       62.25     12.08 o 
  -4   8   2        9.39        6.74      8.61 o 
  -3   8   2       31.62        1.81      7.99 o 
  -2   8   2      431.43      381.72     15.03 o 
  -1   8   2      695.40      721.06     23.40 o 
   0   8   2      900.56      949.55     26.09 o 
   1   8   2     4710.22     4717.91     87.87 o 
   2   8   2     5926.72     5837.68     74.93 o 
   3   8   2     1391.53     1443.19     26.30 o 
   4   8   2     3909.95     3833.03     55.16 o 
   5   8   2     2013.60     2071.10     43.53 o 
   6   8   2      601.20      591.89     23.27 o 
   7   8   2      319.39      399.97     31.49 o 
   8   8   2      989.51      972.37     62.78 o 
   9   8   2      275.36      269.88     51.59 o 
 -10   9   2        2.84      -20.30     27.58 o 
  -9   9   2       43.94       59.45     25.72 o 
  -8   9   2      266.67      302.37     24.62 o 
  -7   9   2      374.22      369.47     23.44 o 
  -6   9   2     3866.09     3887.53     71.00 o 
  -5   9   2     2473.58     2393.81     48.82 o 
  -4   9   2       15.11       14.40      9.61 o 
  -3   9   2     6528.00     6520.59     99.29 o 
  -2   9   2     3338.84     3509.75     70.78 o 
  -1   9   2     7627.34     8178.47    141.52 o 
   0   9   2     5836.79     6274.75     91.10 o 
   1   9   2      927.78      966.53     28.25 o 
   2   9   2      154.08      147.76     21.01 o 
   3   9   2        4.14       12.37      7.03 o 
   4   9   2      574.23      502.65     16.20 o 
   5   9   2       39.55       26.03     11.93 o 
   6   9   2     1159.31     1125.69     32.41 o 
   7   9   2      185.71      191.40     27.93 o 
   8   9   2      206.32      227.87     42.10 o 
   9   9   2      603.75      518.71     53.67 o 
 -10  10   2       88.60      109.95     33.12 o 
  -9  10   2      170.36      226.77     33.24 o 
  -8  10   2      403.13      416.25     25.53 o 
  -7  10   2      861.16      885.92     31.36 o 
  -6  10   2        0.62        5.07     13.03 o 
  -5  10   2      847.23      802.91     36.59 o 
  -4  10   2      106.96       68.54     17.74 o 
  -3  10   2       23.89       18.66      9.54 o 
  -2  10   2      112.03       96.38     13.54 o 
  -1  10   2     3697.58     3638.80     73.62 o 
   0  10   2     8601.52     8553.53    146.96 o 
   1  10   2     2482.04     2504.00     44.85 o 
   2  10   2      230.49      211.86     12.80 o 
   3  10   2     1318.64     1301.99     26.34 o 
   4  10   2     1808.07     1780.66     32.95 o 
   5  10   2     1618.77     1558.79     47.99 o 
   6  10   2     1037.28     1012.31     40.38 o 
   7  10   2     2006.98     1996.25     61.34 o 
   8  10   2      474.15      445.98     48.46 o 
   9  10   2      245.64      288.28     50.73 o 
  -9  11   2       63.39       52.28     28.98 o 
  -8  11   2      815.35      774.27     31.99 o 
  -7  11   2     1137.30     1224.61     37.75 o 
  -6  11   2       32.59       42.64     14.83 o 
  -5  11   2     1753.29     1736.78     42.00 o 
  -4  11   2     4993.49     5027.69     84.51 o 
  -3  11   2     1995.55     2046.73     43.74 o 
  -2  11   2     1748.34     1701.06     45.25 o 
  -1  11   2     5501.17     5652.22    106.85 o 
   0  11   2     1913.84     1849.39     55.66 o 
   1  11   2      438.69      472.73     17.40 o 
   2  11   2     2350.04     2207.50     45.00 o 
   3  11   2      467.30      386.71     14.79 o 
   4  11   2       50.05       54.34     13.95 o 
   5  11   2        0.85        0.67     16.79 o 
   6  11   2       43.91       52.66     20.05 o 
   7  11   2      220.54      276.67     33.24 o 
   8  11   2      120.22      113.60     43.05 o 
  -9  12   2      149.50      161.02     33.33 o 
  -8  12   2      137.99      168.86     22.50 o 
  -7  12   2       82.05       62.39     23.04 o 
  -6  12   2      189.12      220.84     21.95 o 
  -5  12   2     1199.46     1269.46     35.95 o 
  -4  12   2       28.61        5.09     12.35 o 
  -3  12   2      427.22      407.90     23.86 o 
  -2  12   2      512.43      503.85     25.08 o 
  -1  12   2      314.36      338.85     20.89 o 
   0  12   2       33.37       11.52     12.02 o 
   1  12   2     2440.70     2310.03     55.54 o 
   2  12   2     1818.90     1798.58     38.80 o 
   3  12   2     3045.08     2957.72     60.58 o 
   4  12   2      179.17      179.69     33.98 o 
   5  12   2      506.97      610.70     32.36 o 
   6  12   2      293.72      426.46     34.77 o 
   7  12   2      436.92      522.79     41.29 o 
   8  12   2      114.49      112.56     44.47 o 
  -8  13   2      257.56      315.32     36.71 o 
  -7  13   2        1.90       -7.58     17.80 o 
  -6  13   2     1432.35     1445.66     41.20 o 
  -5  13   2      783.66      819.84     30.01 o 
  -4  13   2      758.36      775.34     28.07 o 
  -3  13   2     2286.50     2541.54     63.82 o 
  -2  13   2     1231.27     1293.87     41.74 o 
  -1  13   2        1.12        8.08     13.55 o 
   0  13   2      665.09      662.48     40.73 o 
   1  13   2      759.24      644.57     28.46 o 
   2  13   2       33.16       39.76     14.16 o 
   3  13   2        7.39        2.62     11.93 o 
   4  13   2       23.24       33.46     17.74 o 
   5  13   2        1.94       -3.28     18.78 o 
   6  13   2       81.73       77.45     24.95 o 
   7  13   2        7.59      -11.90     25.75 o 
  -8  14   2      102.86      131.23     31.70 o 
  -7  14   2      301.17      302.86     41.00 o 
  -6  14   2        5.24        3.55     17.08 o 
  -5  14   2       52.22       27.26     16.37 o 
  -4  14   2        0.96      -10.61     14.38 o 
  -3  14   2       33.24       28.33     15.82 o 
  -2  14   2      410.74      414.77     31.63 o 
  -1  14   2     3199.09     3028.57     71.48 o 
   0  14   2      113.84      103.34     20.81 o 
   1  14   2     2781.03     2788.05     67.25 o 
   2  14   2      466.59      446.65     25.96 o 
   3  14   2      285.28      361.11     40.21 o 
   4  14   2      396.17      443.89     39.16 o 
   5  14   2     1147.27     1138.26     46.39 o 
   6  14   2       87.21       80.84     29.59 o 
   7  14   2     1188.02     1188.29     51.81 o 
  -7  15   2     1076.16     1095.85     40.22 o 
  -6  15   2      939.86      948.05     35.63 o 
  -5  15   2       63.48       63.08     18.14 o 
  -4  15   2      646.09      658.02     37.60 o 
  -3  15   2       25.59        6.09     18.44 o 
  -2  15   2     1169.37     1172.36     42.34 o 
  -1  15   2      458.34      539.70     28.93 o 
   0  15   2     1120.71     1092.36     40.13 o 
   1  15   2      254.20      250.34     25.40 o 
   2  15   2      225.86      193.00     23.34 o 
   3  15   2       51.50       -2.96     16.22 o 
   4  15   2       82.71       40.97     29.59 o 
   5  15   2        1.51        2.75     29.21 o 
   6  15   2       17.78      -20.86     33.47 o 
  -7  16   2      208.93      264.01     29.62 o 
  -6  16   2       93.79       34.14     40.54 o 
  -5  16   2      146.55      120.18     25.84 o 
  -4  16   2       56.46       52.35     22.79 o 
  -3  16   2      100.46       86.08     20.11 o 
  -2  16   2       39.64       24.91     16.96 o 
  -1  16   2      301.91      341.23     29.79 o 
   0  16   2      473.57      462.19     27.93 o 
   1  16   2      594.46      509.28     30.20 o 
   2  16   2      118.53      171.50     49.50 o 
   3  16   2      937.73      867.76     37.82 o 
   4  16   2       98.20       89.52     36.32 o 
   5  16   2      259.51      313.60     44.85 o 
   6  16   2      546.80      598.18     55.95 o 
  -6  17   2      411.05      480.54     35.81 o 
  -5  17   2      216.21      201.93     36.46 o 
  -4  17   2     1090.19     1149.97     47.11 o 
  -3  17   2       23.37       26.98     21.32 o 
  -2  17   2      466.64      492.52     48.46 o 
  -1  17   2       36.48       35.39     20.68 o 
   0  17   2      118.97       98.60     42.67 o 
   1  17   2      139.60      136.69     29.21 o 
   2  17   2      360.03      383.55     76.38 o 
   3  17   2      200.32      217.25     40.87 o 
   4  17   2        5.36       11.00     29.68 o 
   5  17   2        3.79       46.75     37.46 o 
  -5  18   2        8.76      -12.64     25.98 o 
  -4  18   2       40.55       26.97     30.68 o 
  -3  18   2       79.05       14.56     23.98 o 
  -2  18   2        0.10      -14.18     22.43 o 
  -1  18   2      483.59      430.32     31.98 o 
   0  18   2      110.11       36.31     22.49 o 
   1  18   2      595.02      626.53     36.44 o 
   2  18   2      236.22      241.76     49.26 o 
   3  18   2      443.12      498.80     49.88 o 
   4  18   2      364.47      424.17     55.10 o 
  -3  19   2        6.08       -4.28     25.94 o 
  -2  19   2      672.01      750.77     40.92 o 
  -1  19   2        2.21      -24.57     24.57 o 
   0  19   2     1050.25     1106.77     47.27 o 
   1  19   2       77.27       80.42     27.25 o 
   2  19   2      241.63      176.19     30.84 o 
 -11   0   3       53.37       51.41     27.65 o 
  -9   0   3      193.72      183.96     63.30 o 
  -7   0   3      703.72      609.34     30.91 o 
  -5   0   3     1493.15     1382.66     37.65 o 
  -1   0   3    64349.38    58381.11   1264.35 o 
   1   0   3     6918.32     7165.49    175.10 o 
   3   0   3      152.72       66.73     22.57 o 
   5   0   3        1.99       26.08     14.70 o 
   7   0   3      322.18      292.36     31.67 o 
   9   0   3       28.56       32.24     34.90 o 
 -11   1   3      595.98      654.36     29.51 o 
 -10   1   3     1729.71     1807.08     43.22 o 
  -9   1   3        6.27        2.39     12.88 o 
  -8   1   3     4518.34     4626.56     71.63 o 
  -7   1   3        5.11       -4.51      9.20 o 
  -6   1   3     4297.95     4361.44     75.03 o 
  -5   1   3     1915.21     1936.60     33.37 o 
  -4   1   3      616.56      576.47     14.59 o 
  -3   1   3      233.45      210.05      8.42 o 
  -2   1   3     1260.90     1388.94     25.00 o 
   0   1   3     4660.68     5055.74     60.48 o 
   1   1   3      273.63      279.86      8.51 o 
   2   1   3     2732.05     2707.03     42.14 o 
   3   1   3      995.01     1049.06     17.69 o 
   4   1   3     9397.65     9506.22    114.31 o 
   5   1   3       65.83       62.87     10.06 o 
   6   1   3     4404.85     4307.35     93.73 o 
   7   1   3       54.63       35.12     16.79 o 
   8   1   3     1498.11     1536.14     52.24 o 
   9   1   3      146.54      154.69     29.06 o 
  10   1   3      308.86      316.28     35.86 o 
 -11   2   3      329.14      358.32    101.37 o 
 -10   2   3       32.99       41.71     17.53 o 
  -9   2   3      187.50      222.22     38.09 o 
  -8   2   3      180.59      197.48     27.17 o 
  -7   2   3      120.82      106.64     18.22 o 
  -6   2   3      529.10      502.49     16.93 o 
  -5   2   3     4145.89     3968.93     56.61 o 
  -4   2   3     3691.96     3823.49     52.83 o 
  -3   2   3    21632.67    22116.67    253.18 o 
  -2   2   3      169.28      147.47     10.21 o 
  -1   2   3     7721.93     8161.45     95.86 o 
   0   2   3      267.16      264.47      9.16 o 
   1   2   3    11230.97    11281.00    152.09 o 
   2   2   3      403.29      402.52     11.49 o 
   3   2   3     5649.06     5876.27     82.81 o 
   4   2   3      136.36      126.65     10.83 o 
   5   2   3       14.88       45.08      9.50 o 
   6   2   3       67.06       65.00     16.23 o 
   7   2   3       14.04       18.81     15.33 o 
   8   2   3        8.50       -4.74     19.21 o 
   9   2   3     1042.95     1060.83     70.08 o 
  10   2   3       30.53        9.41     74.54 o 
 -11   3   3      109.65       59.04     29.36 o 
 -10   3   3     2881.04     2958.89     66.45 o 
  -9   3   3      547.62      530.76     22.73 o 
  -8   3   3     1433.15     1459.61     33.86 o 
  -7   3   3       24.93       17.21      9.58 o 
  -6   3   3     4823.10     4689.89     67.50 o 
  -5   3   3      461.91      507.29     15.57 o 
  -4   3   3     7174.17     7229.57     90.98 o 
  -3   3   3     1084.24     1069.29     19.28 o 
  -2   3   3      261.32      242.72     11.62 o 
  -1   3   3      141.10      152.84      8.88 o 
   0   3   3        4.60       -1.60      2.93 o 
   1   3   3      925.20      961.39     15.44 o 
   2   3   3    10952.03    11270.12    131.15 o 
   3   3   3      607.32      661.03     17.49 o 
   4   3   3     4289.24     4170.79     55.37 o 
   5   3   3      337.67      350.05     15.26 o 
   6   3   3     2292.73     2408.27     61.83 o 
   7   3   3       34.81        6.63     16.52 o 
   8   3   3     2331.75     2482.11    100.14 o 
   9   3   3        1.55      -15.94     21.76 o 
  10   3   3      565.37      609.32     48.88 o 
 -11   4   3       32.06       35.48     28.33 o 
 -10   4   3      206.82      257.83     32.03 o 
  -9   4   3        0.91       -5.90     15.92 o 
  -8   4   3       53.81       35.09     12.68 o 
  -7   4   3      218.57      255.13     22.72 o 
  -6   4   3     2025.46     2031.24     36.98 o 
  -5   4   3     1319.61     1088.75     26.40 o 
  -4   4   3      894.44      920.44     18.77 o 
  -3   4   3     5662.80     5356.41     68.04 o 
  -2   4   3      403.69      412.08     15.69 o 
  -1   4   3    14268.80    14657.17    237.38 o 
   0   4   3     1722.84     1710.02     27.76 o 
   1   4   3     9163.45     9294.88     98.81 o 
   2   4   3      175.71      179.76      7.83 o 
   3   4   3        5.54       12.80      4.56 o 
   4   4   3      110.92       64.07     14.80 o 
   5   4   3      420.53      466.50     15.39 o 
   6   4   3      358.78      380.48     23.75 o 
   7   4   3      112.36       80.00     29.44 o 
   8   4   3       42.23       26.01     20.66 o 
   9   4   3       41.43       35.42     38.88 o 
 -11   5   3      254.87      281.88     37.86 o 
 -10   5   3      304.20      331.09     27.35 o 
  -9   5   3       71.56       38.12     15.72 o 
  -8   5   3     5957.20     5872.58    124.85 o 
  -7   5   3      638.79      676.11     27.18 o 
  -6   5   3     1419.17     1509.10     29.97 o 
  -5   5   3      563.70      569.68     15.91 o 
  -4   5   3      148.73      120.69      8.13 o 
  -3   5   3     1560.60     1671.98     26.23 o 
  -2   5   3      162.68      101.22      9.96 o 
  -1   5   3       14.77       11.57      4.07 o 
   0   5   3      242.69      222.85      8.21 o 
   1   5   3     2530.98     2803.68     38.04 o 
   2   5   3      682.00      593.29     11.19 o 
   3   5   3      797.60      925.93     25.77 o 
   4   5   3     3758.55     3882.90     56.98 o 
   5   5   3      737.61      713.10     19.22 o 
   6   5   3     7206.27     6980.14    109.85 o 
   7   5   3      320.41      321.58     55.47 o 
   8   5   3      439.21      444.72     29.23 o 
   9   5   3       97.63       90.35     27.36 o 
 -11   6   3       44.89       45.39     30.37 o 
 -10   6   3      195.74      197.97     41.68 o 
  -9   6   3       82.53       70.29     20.97 o 
  -8   6   3      137.80      149.27     32.77 o 
  -7   6   3     2311.79     2319.37     50.28 o 
  -6   6   3       12.27       15.51     10.61 o 
  -5   6   3      947.88      842.05     19.75 o 
  -4   6   3     4079.77     4062.41     55.78 o 
  -3   6   3     5799.24     5487.62    102.89 o 
  -2   6   3     1586.22     1560.59     36.51 o 
  -1   6   3     4173.29     3766.86     55.62 o 
   0   6   3      270.76      235.46     24.28 o 
   1   6   3     3857.26     3833.96     50.59 o 
   2   6   3     1482.13     1376.67     23.29 o 
   3   6   3     1566.08     1444.80     24.95 o 
   4   6   3        1.21        3.82      8.69 o 
   5   6   3      353.68      297.25     20.60 o 
   6   6   3      145.82      137.74     15.57 o 
   7   6   3      246.64      226.09     37.17 o 
   8   6   3       16.82       31.27     19.67 o 
   9   6   3      120.02      114.89     29.67 o 
 -10   7   3     1516.72     1616.44     48.09 o 
  -9   7   3      295.32      307.15     25.72 o 
  -8   7   3      660.75      629.51     26.50 o 
  -7   7   3      293.99      289.49     19.97 o 
  -6   7   3     3423.13     3447.75     63.90 o 
  -5   7   3     1386.09     1381.00     33.51 o 
  -4   7   3     3427.06     3432.51     59.76 o 
  -3   7   3      752.20      841.92     22.87 o 
  -2   7   3        4.91       18.57      8.34 o 
  -1   7   3       90.11      102.77     10.79 o 
   0   7   3      106.55       71.32     13.15 o 
   1   7   3        5.93        7.19      5.74 o 
   2   7   3     3550.33     3672.56     50.27 o 
   3   7   3     2996.41     3012.56     43.84 o 
   4   7   3     2706.95     2633.00     49.29 o 
   5   7   3       38.47       45.98     12.85 o 
   6   7   3     1798.22     1898.08     43.31 o 
   7   7   3      111.02       72.19     21.24 o 
   8   7   3     1722.96     1647.62     71.45 o 
   9   7   3      610.42      708.86     41.20 o 
 -10   8   3        5.41        5.31     26.18 o 
  -9   8   3      371.65      428.37     27.80 o 
  -8   8   3       32.37       15.10     15.14 o 
  -7   8   3      213.82      243.97     21.31 o 
  -6   8   3     1361.00     1296.02     35.01 o 
  -5   8   3     4393.65     4293.43     98.75 o 
  -4   8   3        6.22        9.91      8.79 o 
  -3   8   3     3380.01     3288.58     63.78 o 
  -2   8   3      893.91      832.84     26.71 o 
  -1   8   3     2415.91     2369.85     59.50 o 
   0   8   3      418.46      308.26     14.64 o 
   1   8   3     1964.87     1711.43     32.34 o 
   2   8   3      384.49      320.21     11.81 o 
   3   8   3     1430.89     1276.99     31.11 o 
   4   8   3      292.26      280.19     15.24 o 
   5   8   3       61.37       57.82     15.81 o 
   6   8   3       17.77       18.28     13.82 o 
   7   8   3      156.12      106.31     22.86 o 
   8   8   3       23.22        9.13     22.72 o 
   9   8   3      507.22      542.13     55.47 o 
 -10   9   3      330.98      378.57     41.98 o 
  -9   9   3      254.51      283.74     26.73 o 
  -8   9   3     1683.85     1637.78     44.51 o 
  -7   9   3      880.54      888.85     30.90 o 
  -6   9   3     2205.74     2132.05     47.90 o 
  -5   9   3        7.05      -10.23     10.23 o 
  -4   9   3      126.50      113.35     13.44 o 
  -3   9   3     1038.97     1049.47     33.19 o 
  -2   9   3      230.52      191.81     16.76 o 
  -1   9   3       96.23       73.59     12.24 o 
   0   9   3       24.52       11.63     10.78 o 
   1   9   3     1723.10     1756.44     33.90 o 
   2   9   3      254.83      222.84     12.46 o 
   3   9   3        1.02       11.00      7.75 o 
   4   9   3     3753.50     3900.49     83.61 o 
   5   9   3     1614.37     1623.76     48.04 o 
   6   9   3     1457.02     1493.09     48.53 o 
   7   9   3      545.92      296.62     40.97 o 
   8   9   3      712.00      651.47     55.10 o 
 -10  10   3      131.18      126.15     33.19 o 
  -9  10   3      217.81      257.37     26.52 o 
  -8  10   3      201.61      167.48     21.43 o 
  -7  10   3     1384.05     1331.81     38.75 o 
  -6  10   3      437.05      474.59     23.05 o 
  -5  10   3      432.26      391.69     20.20 o 
  -4  10   3     1057.47     1040.39     29.54 o 
  -3  10   3     1132.09     1092.05     58.75 o 
  -2  10   3      894.85      784.86     29.68 o 
  -1  10   3     4717.17     4547.61     88.34 o 
   0  10   3     1722.85     1725.22     33.88 o 
   1  10   3      329.92      325.78     14.56 o 
   2  10   3      702.72      658.77     41.66 o 
   3  10   3      691.15      622.18     18.18 o 
   4  10   3      939.32      877.15     26.73 o 
   5  10   3       11.35       18.76     13.06 o 
   6  10   3        0.56       13.03     15.39 o 
   7  10   3      205.13      199.52     42.58 o 
   8  10   3      173.50      254.61     47.70 o 
  -9  11   3      737.57      756.80     33.84 o 
  -8  11   3      764.81      790.89     32.56 o 
  -7  11   3      324.76      336.30     24.92 o 
  -6  11   3      891.18      872.55     30.19 o 
  -5  11   3     1537.73     1593.16     40.40 o 
  -4  11   3      599.05      564.81     23.37 o 
  -3  11   3        4.71       11.37     12.12 o 
  -2  11   3      320.35      342.70     20.62 o 
  -1  11   3       17.96        6.20     12.52 o 
   0  11   3     2196.41     2060.81     61.78 o 
   1  11   3        4.27        7.66      8.99 o 
   2  11   3      625.77      684.79     19.19 o 
   3  11   3     1650.81     1657.36     32.11 o 
   4  11   3     1473.96     1467.11     36.53 o 
   5  11   3      124.06      177.11     23.43 o 
   6  11   3     1712.07     1757.15    102.84 o 
   7  11   3      517.45      597.13     51.87 o 
   8  11   3      291.71      269.03     49.97 o 
  -9  12   3       34.40       -6.77     29.00 o 
  -8  12   3       34.50       -3.65     18.98 o 
  -7  12   3        0.25      -18.32     18.32 o 
  -6  12   3        1.13       -8.59     15.32 o 
  -5  12   3     1582.65     1628.97     42.11 o 
  -4  12   3     2655.17     2607.85     64.92 o 
  -3  12   3     1905.76     1979.69     52.95 o 
  -2  12   3      690.84      721.69     41.72 o 
  -1  12   3      820.19      857.10     66.10 o 
   0  12   3      611.79      525.22     24.89 o 
   2  12   3     1890.38     1851.23     39.79 o 
   3  12   3      382.63      383.06     19.07 o 
   4  12   3       96.61      123.74     26.98 o 
   5  12   3       73.95       94.95     51.78 o 
   6  12   3       94.83      109.95     36.32 o 
   7  12   3       11.50       13.56     37.46 o 
  -8  13   3      279.49      266.80     28.00 o 
  -7  13   3      477.71      522.10     27.72 o 
  -6  13   3      558.14      561.33     30.76 o 
  -5  13   3      553.36      502.69     24.96 o 
  -4  13   3      657.83      740.20     41.16 o 
  -3  13   3       32.04       18.29     15.28 o 
  -2  13   3      182.41      146.24     18.83 o 
  -1  13   3        1.48       -5.85     12.80 o 
   0  13   3      659.89      559.23     27.85 o 
   1  13   3      771.18      761.94     30.89 o 
   2  13   3     1736.19     1635.21     37.90 o 
   3  13   3      231.36      318.24     36.60 o 
   4  13   3      597.99      568.12     30.33 o 
   5  13   3      808.84      808.15     37.97 o 
   6  13   3       90.44       87.62     45.57 o 
   7  13   3      361.64      519.00     63.35 o 
  -8  14   3       13.72       -5.72     22.33 o 
  -7  14   3       33.17       18.24     19.88 o 
  -6  14   3      884.74      954.19     38.55 o 
  -5  14   3       29.20       21.96     16.82 o 
  -4  14   3      178.92      183.42     24.12 o 
  -3  14   3     1147.79     1173.89     42.24 o 
  -2  14   3     1324.61     1224.80     42.38 o 
  -1  14   3      345.39      377.85     24.54 o 
   0  14   3     1537.12     1642.02     48.98 o 
   1  14   3      664.43      672.16     39.97 o 
   2  14   3      352.59      358.69     25.04 o 
   3  14   3        7.04       -2.56     22.19 o 
   4  14   3      594.74      619.80     44.95 o 
   5  14   3        1.61      -10.53     29.78 o 
   6  14   3      202.22      315.10     34.88 o 
  -7  15   3      874.58      862.81     37.25 o 
  -6  15   3        7.27        0.72     19.70 o 
  -5  15   3      165.48      186.12     27.66 o 
  -4  15   3       13.24      -19.34     19.34 o 
  -3  15   3      426.03      435.81     27.71 o 
  -2  15   3       46.58       44.71     18.52 o 
  -1  15   3      382.00      294.07     52.96 o 
   0  15   3     1085.21     1078.07     40.26 o 
   1  15   3      305.94      359.80     27.04 o 
   2  15   3      107.85       65.85     70.65 o 
   3  15   3      520.73      491.69     41.35 o 
   4  15   3      193.33      211.47     36.32 o 
   5  15   3      571.04      567.17     49.41 o 
   6  15   3      410.90      476.51     50.07 o 
  -7  16   3      205.20      222.39     29.87 o 
  -6  16   3       36.52       21.78     33.38 o 
  -5  16   3      116.46      104.10     26.08 o 
  -4  16   3     1173.33     1121.35     67.71 o 
  -3  16   3       38.28       46.28     21.30 o 
  -2  16   3      891.11      978.19     40.77 o 
  -1  16   3      671.27      654.52     33.37 o 
   0  16   3      576.08      603.18     31.03 o 
   1  16   3      154.64      132.23     22.20 o 
   2  16   3      797.64      489.41     45.52 o 
   3  16   3       60.75       33.19     30.44 o 
   4  16   3       45.44       35.37     32.91 o 
   5  16   3       46.42       47.89     36.22 o 
  -6  17   3       12.70        7.36     26.36 o 
  -5  17   3      627.78      669.16     39.02 o 
  -4  17   3       31.98       24.56     42.01 o 
  -3  17   3        0.30       24.20     21.82 o 
  -2  17   3        2.68      -16.51     20.10 o 
  -1  17   3       63.47       42.99     23.71 o 
   0  17   3       33.06       -7.61     20.52 o 
   1  17   3      165.72      124.43     24.84 o 
   2  17   3      188.88      218.39     39.83 o 
   3  17   3      628.68      643.13     51.40 o 
   4  17   3       24.26       51.78     35.85 o 
  -5  18   3       40.18       31.91     27.11 o 
  -4  18   3      172.37      156.72     30.10 o 
  -3  18   3      125.88      119.38     27.49 o 
  -2  18   3      423.31      455.66     34.09 o 
  -1  18   3       15.30       -7.69     20.87 o 
   0  18   3      256.01      238.86     39.73 o 
   1  18   3       66.01       71.79     25.58 o 
   2  18   3      296.73      330.67     49.12 o 
   3  18   3       88.63      104.31     38.88 o 
  -3  19   3      251.97      214.29     31.86 o 
  -2  19   3        5.08      -20.55     24.64 o 
  -1  19   3      257.85      176.99     30.21 o 
   0  19   3       41.43       30.52     26.13 o 
   1  19   3      289.80      353.50     37.04 o 
   2  19   3        2.00       38.31     38.03 o 
 -10   0   4      481.17      536.73     36.23 o 
  -8   0   4     6867.72     7013.97    140.51 o 
  -6   0   4    11603.46    12173.06    213.66 o 
  -2   0   4    10178.48    10622.11    245.32 o 
   0   0   4        1.72        3.51      4.26 o 
   2   0   4      458.40      453.00     25.13 o 
   4   0   4     2881.00     2747.46     88.76 o 
   6   0   4     5775.24     5860.68    171.35 o 
   8   0   4      971.99      811.07     54.43 o 
 -11   1   4      262.39      262.28     29.23 o 
 -10   1   4      118.67       85.10     19.55 o 
  -9   1   4      275.30      293.70     20.96 o 
  -8   1   4        1.12       11.76     11.65 o 
  -7   1   4      228.56      199.55     17.66 o 
  -6   1   4     1281.22     1355.69     28.80 o 
  -5   1   4     3047.60     2942.89     45.38 o 
  -4   1   4     5944.48     6455.81     87.97 o 
  -3   1   4     8401.24     8627.30    120.19 o 
  -2   1   4       10.68        3.27      6.13 o 
  -1   1   4    28653.94    28034.12    446.42 o 
   0   1   4        0.59       -3.11      3.11 o 
   1   1   4    14727.05    15107.25    202.39 o 
   2   1   4        3.96       17.66      4.84 o 
   3   1   4    11752.90    11588.36    159.85 o 
   4   1   4        0.17        2.55     10.38 o 
   5   1   4     2804.46     2816.56     77.52 o 
   6   1   4      407.56      352.79     23.40 o 
   7   1   4      548.31      564.18     30.41 o 
   8   1   4        1.64      -19.34     19.34 o 
   9   1   4       21.84       10.62     25.75 o 
 -11   2   4      202.86      231.16     33.01 o 
 -10   2   4     2457.38     2602.53     62.11 o 
  -9   2   4      230.09      242.98     20.04 o 
  -8   2   4     1821.53     1851.31     39.06 o 
  -7   2   4       81.00       67.12     11.43 o 
  -6   2   4     6237.92     5971.82     82.12 o 
  -5   2   4     1383.21     1378.80     27.05 o 
  -4   2   4    16449.99    17255.63    202.34 o 
  -3   2   4       17.71       24.31      9.63 o 
  -2   2   4     4200.01     4483.48    122.11 o 
  -1   2   4     1645.10     1804.28     29.55 o 
   0   2   4      190.18      133.94      5.82 o 
   1   2   4        0.03        8.23      4.43 o 
   2   2   4     2061.16     2076.85     35.30 o 
   3   2   4      600.01      583.90     16.31 o 
   4   2   4     2298.86     2241.85     41.22 o 
   5   2   4       47.48       49.25     12.83 o 
   6   2   4      802.27      839.63     34.20 o 
   7   2   4       11.58       -4.84     21.34 o 
   8   2   4     3084.23     3129.98     83.33 o 
   9   2   4      101.51       74.10     27.36 o 
 -11   3   4      577.50      567.17     33.05 o 
 -10   3   4      219.46      241.11     26.28 o 
  -9   3   4       14.34       33.07     16.85 o 
  -8   3   4       30.00        4.20     11.45 o 
  -7   3   4       14.77       10.90      9.49 o 
  -6   3   4      185.05      166.89     12.74 o 
  -5   3   4     3320.42     3340.32     50.05 o 
  -4   3   4      103.80       81.81      8.18 o 
  -3   3   4    14159.77    14772.75    338.63 o 
  -2   3   4      350.69      295.16     13.28 o 
  -1   3   4     7828.05     8215.37     98.08 o 
   0   3   4     2049.20     2187.92     34.01 o 
   1   3   4    23724.45    24603.39    279.10 o 
   2   3   4      761.77      720.51     17.53 o 
   3   3   4     9512.73     9563.57    179.94 o 
   4   3   4      288.29      241.53     12.61 o 
   5   3   4     2375.64     2324.21     59.12 o 
   6   3   4       11.96        5.26     14.17 o 
   7   3   4      796.79      908.22     38.43 o 
   8   3   4       38.15       27.61     22.10 o 
   9   3   4        4.20      -24.24     24.24 o 
 -11   4   4      119.71      145.52     28.91 o 
 -10   4   4     1008.44     1027.09     38.64 o 
  -9   4   4      223.01      218.80     39.08 o 
  -8   4   4     4042.92     4017.61     76.81 o 
  -7   4   4     1447.35     1454.00     32.81 o 
  -6   4   4     6848.23     6944.91     93.46 o 
  -5   4   4      321.30      349.15     13.42 o 
  -4   4   4     5328.22     5183.13     68.21 o 
  -3   4   4      699.03      718.20     23.28 o 
  -2   4   4     2851.75     2814.35     43.57 o 
  -1   4   4       22.10       22.29      4.59 o 
   0   4   4     2416.00     2762.15     37.56 o 
   1   4   4       11.53        8.42      4.02 o 
   2   4   4      892.91      878.42     20.44 o 
   3   4   4      624.11      703.64     19.36 o 
   4   4   4     1388.14     1292.26     29.70 o 
   5   4   4     1025.16     1096.18     37.41 o 
   6   4   4     3956.47     3951.87     90.17 o 
   7   4   4      308.83      304.98     24.20 o 
   8   4   4      881.06      938.59     57.94 o 
   9   4   4        0.76        0.17     26.20 o 
 -11   5   4       79.10       41.87     23.22 o 
 -10   5   4        8.44       13.01     18.33 o 
  -9   5   4      841.90      876.40     42.12 o 
  -8   5   4       36.39       25.78     25.65 o 
  -7   5   4      911.57      908.60     47.03 o 
  -6   5   4       73.18       56.59     11.76 o 
  -5   5   4      442.75      408.69     13.98 o 
  -4   5   4      842.61      858.24     18.43 o 
  -3   5   4     6839.29     7027.43    123.08 o 
  -2   5   4     1065.24     1105.58     20.96 o 
  -1   5   4    19172.84    19566.28    255.56 o 
   0   5   4     2586.77     2683.16     41.82 o 
   1   5   4    11460.89    11915.14    139.72 o 
   2   5   4      175.66      189.95      7.67 o 
   3   5   4     4220.85     4228.63     59.37 o 
   4   5   4     1357.15     1424.30     31.72 o 
   5   5   4     3269.15     3285.97     61.69 o 
   6   5   4      218.94      190.83     29.44 o 
   7   5   4       36.60        3.41     18.13 o 
   8   5   4        0.06       -8.95     24.85 o 
   9   5   4      217.38      186.18     31.86 o 
 -11   6   4     1011.53     1151.36     43.70 o 
 -10   6   4      550.12      558.77     29.90 o 
  -9   6   4      473.80      470.11     25.09 o 
  -8   6   4     3572.47     3526.61     70.07 o 
  -7   6   4      353.43      330.98     20.08 o 
  -6   6   4     2031.92     2000.81     44.02 o 
  -5   6   4     1344.25     1303.57     32.42 o 
  -4   6   4     5254.77     5201.03     82.39 o 
  -3   6   4     1268.29     1307.80     34.93 o 
  -2   6   4     2245.48     2191.73    100.38 o 
  -1   6   4     1183.66     1317.26     28.54 o 
   0   6   4       33.70       44.87     12.47 o 
   1   6   4      273.61      285.29     11.72 o 
   2   6   4      237.51      211.49      9.26 o 
   3   6   4     1864.48     1978.43     52.21 o 
   4   6   4     1609.30     1695.74     36.69 o 
   5   6   4        0.46       -7.51     10.74 o 
   6   6   4     2677.34     2790.25     87.10 o 
   7   6   4      126.88       70.62     21.86 o 
   8   6   4      835.07      737.23     38.29 o 
   9   6   4      333.18      351.63     42.44 o 
 -11   7   4      398.70      482.21     59.93 o 
 -10   7   4       19.76       10.36     20.10 o 
  -9   7   4        0.25       15.98     17.31 o 
  -8   7   4       36.74       11.47     14.16 o 
  -7   7   4        5.64        5.84     11.81 o 
  -6   7   4        6.13       -5.16     11.38 o 
  -5   7   4     2325.16     2444.85     49.06 o 
  -4   7   4     1049.14     1029.82     31.52 o 
  -3   7   4     5709.21     5783.55    106.35 o 
  -2   7   4     3369.42     3478.76     77.19 o 
  -1   7   4     4675.88     2646.95     76.34 o 
   0   7   4     1153.85     1145.80     23.78 o 
   1   7   4     8753.31     8920.37    194.64 o 
   2   7   4     5788.57     5806.25     74.72 o 
   3   7   4     5099.22     5225.84     82.73 o 
   4   7   4      188.77      228.76     33.41 o 
   5   7   4     1300.42     1305.69     33.73 o 
   6   7   4      610.76      638.47     32.25 o 
   7   7   4      326.18      325.08     51.92 o 
   8   7   4      133.98      149.14     28.12 o 
   9   7   4       17.33       41.79     28.84 o 
 -10   8   4     1657.63     1849.88     52.50 o 
  -9   8   4      337.98      337.68     27.04 o 
  -8   8   4      531.59      492.47     25.24 o 
  -7   8   4     2310.31     2292.56     51.74 o 
  -6   8   4     4816.31     4774.23     97.90 o 
  -5   8   4     1494.94     1497.02     36.84 o 
  -4   8   4     2936.62     2865.40     53.97 o 
  -3   8   4     1693.64     1744.24     44.48 o 
  -2   8   4      796.67      853.30     34.38 o 
  -1   8   4       26.82       17.22      6.18 o 
   0   8   4      761.94      705.20     18.34 o 
   1   8   4       35.03       20.05      6.69 o 
   2   8   4      865.97      916.27     20.88 o 
   3   8   4       10.91       18.39      9.39 o 
   4   8   4     1141.72     1060.74     29.09 o 
   5   8   4      801.58      807.89     26.57 o 
   6   8   4      316.38      294.79     25.96 o 
   7   8   4      258.04      264.59     47.46 o 
   8   8   4     1487.46     1440.13     54.05 o 
 -10   9   4      180.86      174.41     34.90 o 
  -9   9   4       17.17       57.69     19.51 o 
  -8   9   4        1.01       -3.83     15.78 o 
  -7   9   4        6.82        0.74     13.78 o 
  -6   9   4      952.21      974.06     31.62 o 
  -5   9   4      628.43      608.80     24.00 o 
  -4   9   4       20.50       27.88     12.37 o 
  -3   9   4     1910.08     2007.96     50.02 o 
  -2   9   4     2158.60     2123.53     50.35 o 
  -1   9   4     7624.20     7835.56    137.79 o 
   0   9   4     4334.21     4339.35     67.32 o 
   1   9   4     4185.04     4259.05     59.12 o 
   2   9   4      386.31      387.38     14.04 o 
   3   9   4     3113.79     3033.05     63.37 o 
   4   9   4     2274.15     2373.87     48.48 o 
   5   9   4      337.94      343.42     19.68 o 
   6   9   4       37.79       24.45     18.25 o 
   7   9   4      478.34      467.83     31.06 o 
   8   9   4       10.90      -36.89     36.89 o 
 -10  10   4       40.37       43.44     25.03 o 
  -9  10   4      798.85      796.41     34.52 o 
  -8  10   4     1980.50     2005.41     51.66 o 
  -7  10   4     1035.28     1033.50     34.52 o 
  -6  10   4      633.23      679.49     26.78 o 
  -5  10   4      717.83      728.94     26.06 o 
  -4  10   4      443.97      446.36     23.26 o 
  -3  10   4     1699.31     1762.39     47.34 o 
  -2  10   4     1306.59     1238.41     37.38 o 
  -1  10   4      382.82      408.04     20.98 o 
   0  10   4      499.63      522.60     22.83 o 
   1  10   4        4.39        5.31      7.67 o 
   2  10   4      135.39      139.10     21.64 o 
   3  10   4      275.89      286.61     17.52 o 
   4  10   4     1370.28     1438.30     35.98 o 
   5  10   4      408.65      383.64     20.89 o 
   6  10   4     1542.93     1524.49     51.69 o 
   7  10   4      397.63      444.75     55.10 o 
   8  10   4      314.63      448.82     58.13 o 
  -9  11   4      224.58      246.04     27.23 o 
  -8  11   4       19.95       27.98     18.78 o 
  -7  11   4      274.57      252.45     22.87 o 
  -6  11   4       15.82       15.61     14.42 o 
  -5  11   4      345.36      354.51     21.63 o 
  -4  11   4     2880.11     2986.81     70.52 o 
  -3  11   4      591.90      626.25     28.24 o 
  -2  11   4     1765.46     1840.67     49.10 o 
  -1  11   4     3431.22     3322.72     71.91 o 
   0  11   4     1483.10      814.67     40.59 o 
   1  11   4     1339.90     1416.36     33.24 o 
   2  11   4     3018.56     2981.05     55.74 o 
   3  11   4     1253.38     1232.25     43.95 o 
   4  11   4      587.01      561.75     44.76 o 
   5  11   4      808.49      811.09     41.11 o 
   6  11   4      874.40      806.33     56.14 o 
   7  11   4        1.29       -2.94     34.90 o 
  -9  12   4      683.13      702.77     34.04 o 
  -8  12   4      154.39      151.65     23.36 o 
  -7  12   4      608.20      598.47     28.81 o 
  -6  12   4     1012.86      935.18     32.88 o 
  -5  12   4     3580.42     3586.95     83.41 o 
  -4  12   4      837.62      905.69     35.65 o 
  -3  12   4      271.20      329.63     26.41 o 
  -2  12   4      159.57      151.62     19.07 o 
  -1  12   4     1358.97     1399.57     42.41 o 
   0  12   4      228.56      272.35     31.77 o 
   1  12   4       45.50       14.59     14.48 o 
   3  12   4      280.87      315.40     32.34 o 
   4  12   4      215.47      189.33     33.56 o 
   5  12   4      142.94      169.33     25.09 o 
   6  12   4      309.32      440.76     53.86 o 
   7  12   4      137.76      153.34     44.19 o 
  -8  13   4       10.80      -20.15     20.15 o 
  -7  13   4      163.92      114.19     23.40 o 
  -6  13   4      201.27      199.17     26.28 o 
  -5  13   4      214.88      143.04     21.96 o 
  -4  13   4      451.35      437.15     27.11 o 
  -3  13   4     1682.76     1776.73     52.03 o 
  -2  13   4      959.39     1001.84     37.28 o 
  -1  13   4      326.19      353.13     23.20 o 
   0  13   4     2367.00     2318.39     58.95 o 
   1  13   4     2733.20     2703.62     65.48 o 
   2  13   4     1473.75     1444.71     44.66 o 
   3  13   4      612.12      604.05     29.76 o 
   4  13   4      991.75     1040.84     56.33 o 
   5  13   4      151.10      158.55     37.36 o 
   6  13   4      177.56      224.36     46.94 o 
  -8  14   4      340.05      420.16     45.62 o 
  -7  14   4     1022.63     1077.35     39.21 o 
  -6  14   4      141.30      144.26     48.17 o 
  -5  14   4      193.23      183.46     25.21 o 
  -4  14   4      432.83      436.11     28.06 o 
  -3  14   4     1463.10     1462.82     47.89 o 
  -2  14   4        0.59        1.77     15.81 o 
  -1  14   4       30.93       30.43     15.97 o 
   0  14   4       82.75       58.45     18.70 o 
   1  14   4       20.86       15.92     13.77 o 
   2  14   4      125.09      149.35     31.39 o 
   3  14   4       35.13       -1.99     25.60 o 
   4  14   4      359.80      381.49     39.54 o 
   5  14   4      575.33      571.72     47.98 o 
  -7  15   4      173.05      156.97     25.26 o 
  -6  15   4      267.41      216.92     29.82 o 
  -5  15   4        6.13       -3.61     19.85 o 
  -4  15   4      261.02      280.53     29.69 o 
  -3  15   4      144.40      101.66     20.82 o 
  -2  15   4     1463.87     1505.95     69.65 o 
  -1  15   4      938.37      932.79     37.90 o 
   0  15   4     1342.97     1379.25     46.66 o 
   1  15   4      156.76       87.84     73.35 o 
   2  15   4      738.69      779.77     50.45 o 
   3  15   4       81.46      105.16     31.58 o 
   4  15   4     1021.58     1030.97     60.60 o 
   5  15   4      210.69      277.85     45.99 o 
  -7  16   4      707.42      671.47    104.22 o 
  -6  16   4       86.12       77.47     26.72 o 
  -5  16   4     1195.94     1130.89     47.53 o 
  -4  16   4        6.95       -4.33     21.42 o 
  -3  16   4      457.48      464.89     31.84 o 
  -2  16   4      163.31      164.17     24.84 o 
  -1  16   4      503.32      441.84     28.72 o 
   0  16   4      251.29      189.14     45.61 o 
   1  16   4       18.58      -17.45     25.79 o 
   2  16   4       69.66      105.92     31.48 o 
   3  16   4      192.35      149.64     36.32 o 
   4  16   4      109.48       91.51     35.18 o 
   5  16   4      102.59      156.85     43.43 o 
  -6  17   4       22.33        9.10     26.41 o 
  -5  17   4       62.80       11.41     25.86 o 
  -4  17   4      721.12      682.34     39.63 o 
  -3  17   4      179.15      131.20     25.62 o 
  -2  17   4      701.21      712.93     37.71 o 
  -1  17   4      161.68      139.68     32.34 o 
   0  17   4      762.08      735.17     37.30 o 
   1  17   4      245.61      357.50     46.75 o 
   2  17   4     1952.71     2084.99     91.70 o 
   3  17   4      114.92      152.58     39.92 o 
   4  17   4      258.03      307.62     48.55 o 
  -4  18   4       68.53       99.37     28.83 o 
  -3  18   4      400.65      433.90     75.58 o 
  -2  18   4       17.53       11.87     23.49 o 
  -1  18   4       13.98       -9.91     23.21 o 
   0  18   4       64.08       71.72     27.07 o 
   1  18   4        4.10       21.53     33.57 o 
   2  18   4       77.61      123.66     39.26 o 
  -2  19   4      611.01      551.14     37.86 o 
  -1  19   4       39.55       52.66     27.92 o 
   0  19   4      794.90      849.31     44.86 o 
 -11   0   5      242.05      229.41     35.05 o 
  -9   0   5     1131.17     1143.51     49.31 o 
  -7   0   5      100.47       72.05     24.61 o 
  -5   0   5     1107.09     1184.69     51.68 o 
  -3   0   5     5057.75     5525.27    142.24 o 
  -1   0   5    42642.67    44165.38    960.71 o 
   1   0   5     9867.97    10412.93    284.30 o 
   3   0   5    14617.88    14815.99    365.66 o 
   5   0   5     6632.31     6984.68    194.97 o 
   7   0   5     1596.08     1530.34     73.40 o 
   9   0   5      528.39      488.94     52.06 o 
 -11   1   5      384.72      402.05     33.15 o 
 -10   1   5     1022.62     1028.91     38.01 o 
  -9   1   5      272.75      262.14     23.32 o 
  -8   1   5     5270.10     5184.97     78.98 o 
  -7   1   5      584.26      580.61     20.39 o 
  -6   1   5    10712.64    10933.69    137.92 o 
  -5   1   5      861.15      840.97     20.78 o 
  -4   1   5    16342.59    16969.08    277.77 o 
  -3   1   5       19.18       -2.98      6.12 o 
  -2   1   5    30358.51    11578.07    267.61 o 
  -1   1   5     6679.61     7442.10    102.26 o 
   0   1   5     9608.33    10074.75    221.64 o 
   1   1   5       30.48       48.18      6.08 o 
   2   1   5     3379.38     3797.50     58.21 o 
   3   1   5      651.57      694.55     26.15 o 
   4   1   5       51.16       39.34     18.78 o 
   5   1   5      264.18      243.46     20.67 o 
   6   1   5      644.07      624.18     47.70 o 
   7   1   5      126.38      129.96     47.18 o 
   8   1   5      609.37      651.45     36.60 o 
   9   1   5       39.45       35.54     30.30 o 
 -11   2   5      581.30      591.23     33.52 o 
 -10   2   5        2.38      -17.99     17.99 o 
  -9   2   5      275.33      224.51     34.56 o 
  -8   2   5        0.67       10.75     12.72 o 
  -7   2   5      331.51      290.07     21.78 o 
  -6   2   5      580.61      610.75     19.18 o 
  -5   2   5      126.92      105.16      9.18 o 
  -4   2   5      792.96      799.42     28.02 o 
  -3   2   5     8139.66     8685.29    122.90 o 
  -2   2   5        3.42        0.45      6.16 o 
  -1   2   5    13771.77    15412.36    289.31 o 
   0   2   5      871.88      992.98     20.94 o 
   1   2   5    21528.36    22115.97    294.72 o 
   2   2   5     1688.37     1739.56     31.95 o 
   3   2   5    11023.47    11321.90    335.88 o 
   4   2   5       66.06       45.69     12.84 o 
   5   2   5     4088.39     3821.33    133.42 o 
   6   2   5      351.96      353.90     25.10 o 
   7   2   5     2978.67     3121.55     81.56 o 
   8   2   5       58.00       79.61     24.84 o 
   9   2   5      365.82      426.15     36.07 o 
 -11   3   5       80.75       57.78     24.30 o 
 -10   3   5     2733.18     2818.88     88.62 o 
  -9   3   5       48.01       46.38     17.68 o 
  -8   3   5     2749.10     2593.83     57.40 o 
  -7   3   5      846.09      873.86     24.60 o 
  -6   3   5    10942.46    10685.85    135.47 o 
  -5   3   5     1492.98     1618.28     30.46 o 
  -4   3   5    18692.92    19097.14    310.55 o 
  -3   3   5     2181.30     2191.82     48.01 o 
  -2   3   5    14086.91    14788.04    254.87 o 
  -1   3   5      170.62      219.56      9.92 o 
   0   3   5    16892.97    18373.71    259.31 o 
   1   3   5        7.34       15.16     15.08 o 
   2   3   5      616.24      590.47     16.34 o 
   3   3   5      503.39      518.35     16.76 o 
   4   3   5       13.72       18.29     12.94 o 
   5   3   5      111.50       84.80     16.98 o 
   6   3   5        4.74      -14.34     14.34 o 
   7   3   5       70.37       72.09     21.92 o 
   8   3   5     1013.42     1027.99     45.08 o 
   9   3   5        6.72       -0.21     27.82 o 
 -11   4   5      417.75      501.05     37.12 o 
 -10   4   5      240.54      233.69     28.38 o 
  -9   4   5      262.70      314.69     61.46 o 
  -8   4   5       13.11        3.94     14.69 o 
  -7   4   5      144.09      149.61     17.73 o 
  -6   4   5      133.15      105.47     11.53 o 
  -5   4   5      798.58      880.55     21.43 o 
  -4   4   5      546.45      521.74     23.56 o 
  -3   4   5     6540.66     6894.15    128.49 o 
  -2   4   5      545.20      514.04     16.47 o 
  -1   4   5    10985.48    11610.20    137.29 o 
   0   4   5     5738.43     6276.31     77.72 o 
   1   4   5    16271.52    17262.34    198.95 o 
   2   4   5      357.35      351.73     13.32 o 
   3   4   5     9051.71     9116.62    131.45 o 
   4   4   5     2405.77     2521.65     61.86 o 
   5   4   5     5838.44     5747.86    119.05 o 
   6   4   5       55.17       42.71     17.77 o 
   7   4   5     1372.46     1393.53     84.54 o 
   8   4   5      107.47       80.07     28.59 o 
   9   4   5      536.05      493.79     37.65 o 
 -11   5   5      116.95       80.38     24.39 o 
 -10   5   5      237.90      187.45     24.29 o 
  -9   5   5      335.71      309.58     33.82 o 
  -8   5   5     6231.19     6466.36    136.68 o 
  -7   5   5      788.23      725.51     26.82 o 
  -6   5   5     5422.99     5345.65     88.51 o 
  -5   5   5     1023.21     1015.66     28.01 o 
  -4   5   5    10126.19    10182.00    174.80 o 
  -3   5   5     2975.46     3258.68     51.60 o 
  -2   5   5     8153.03     8356.21    142.01 o 
  -1   5   5     2479.29     2631.39     42.35 o 
   0   5   5     4349.20     4421.36     57.94 o 
   1   5   5       61.75       80.79     12.37 o 
   2   5   5     1644.72     1811.24     31.23 o 
   3   5   5       90.46       85.23     14.86 o 
   4   5   5       70.36       59.69     13.82 o 
   5   5   5        6.63       10.59     11.87 o 
   6   5   5     1807.56     1777.62     54.81 o 
   7   5   5        2.97       10.04     19.80 o 
   8   5   5       37.78       54.22     24.84 o 
 -11   6   5      138.41      113.56     27.66 o 
 -10   6   5        3.94       -2.86     19.86 o 
  -9   6   5     1002.87     1059.89     39.94 o 
  -8   6   5      230.48      169.28     19.93 o 
  -7   6   5       61.16       49.74     13.78 o 
  -6   6   5       51.36       34.31     11.80 o 
  -5   6   5        4.88        1.42      9.48 o 
  -4   6   5     1271.00     1332.85     38.08 o 
  -3   6   5     3235.55     3274.89     67.76 o 
  -2   6   5     1390.94     1505.80     72.78 o 
  -1   6   5     8580.37     8643.97    135.94 o 
   0   6   5      580.43      586.04     15.86 o 
   1   6   5     7341.32     7431.34     91.89 o 
   2   6   5     4611.91     5016.50     69.22 o 
   3   6   5     5473.92     5398.28     74.65 o 
   4   6   5      494.07      446.43     19.63 o 
   5   6   5     4974.76     4901.15    106.06 o 
   6   6   5     1778.92     1628.12     52.72 o 
   7   6   5      841.09      770.43     37.09 o 
   8   6   5      284.36      273.74     44.38 o 
 -10   7   5     1692.11     1719.45     50.64 o 
  -9   7   5      294.32      276.29     33.89 o 
  -8   7   5     1693.23     1595.33     43.76 o 
  -7   7   5      990.48     1017.20     32.34 o 
  -6   7   5     6508.39     6290.47    102.79 o 
  -5   7   5     3693.01     3637.50     66.07 o 
  -4   7   5     6547.59     6472.50    158.17 o 
  -3   7   5     3693.50     3593.33     73.72 o 
  -2   7   5     6270.54     6168.52    378.79 o 
  -1   7   5     1256.87     1401.79     27.54 o 
   0   7   5     5039.63     5388.87     79.15 o 
   1   7   5     1539.84     1609.45     27.88 o 
   2   7   5      464.02      501.58     17.90 o 
   3   7   5       24.19       32.04     10.66 o 
   4   7   5        1.53       -0.11     10.88 o 
   5   7   5      143.70      148.84     21.05 o 
   6   7   5        0.87        3.07     18.53 o 
   7   7   5        0.94      -15.09     20.10 o 
   8   7   5      509.06      432.62     36.43 o 
 -10   8   5       68.63       76.59     23.12 o 
  -9   8   5       17.16        8.41     18.22 o 
  -8   8   5        5.36      -16.09     16.09 o 
  -7   8   5      855.06      848.71     30.51 o 
  -6   8   5      414.96      342.62     20.22 o 
  -5   8   5     1016.08     1014.33     30.40 o 
  -4   8   5       15.84        1.29     10.99 o 
  -3   8   5     2304.07     2305.59     54.27 o 
  -2   8   5     1388.42     1523.85     40.29 o 
  -1   8   5     2195.62     2389.15     53.53 o 
   0   8   5     3627.84     3678.39     94.10 o 
   1   8   5     9834.77    10523.00    128.61 o 
   2   8   5     3239.95     3116.56     76.22 o 
   3   8   5     6503.50     6361.57    120.30 o 
   4   8   5     2118.22     2091.59     44.90 o 
   5   8   5     1642.55     1534.31     49.70 o 
   6   8   5      316.38      344.47     26.46 o 
   7   8   5     1556.21     1432.95     51.96 o 
   8   8   5      372.23      362.21    114.32 o 
 -10   9   5      327.13      382.56     32.01 o 
  -9   9   5      371.94      343.24     35.73 o 
  -8   9   5     1890.91     1855.84     49.05 o 
  -7   9   5     2496.98     2569.69     57.51 o 
  -6   9   5     3296.52     3125.81     81.30 o 
  -5   9   5     1040.53     1049.88     81.17 o 
  -4   9   5     4277.75     4369.56     90.39 o 
  -3   9   5     3771.21     3929.25     81.60 o 
  -2   9   5     2883.15     2864.81     63.57 o 
  -1   9   5      882.49      768.07     27.76 o 
   0   9   5     1403.47     1370.42     37.30 o 
   1   9   5      393.37      386.44     14.18 o 
   2   9   5      626.03      634.41     34.51 o 
   3   9   5      844.81      838.75     25.75 o 
   4   9   5      159.11      162.86     22.14 o 
   5   9   5      100.56      114.22     36.60 o 
   6   9   5      215.92      233.32     87.76 o 
   7   9   5      161.06      194.48     29.82 o 
 -10  10   5      240.51      248.18     29.79 o 
  -9  10   5      863.48      947.26     40.33 o 
  -8  10   5       30.76       43.90     17.62 o 
  -7  10   5       62.39       29.24     18.22 o 
  -6  10   5       76.60       41.49     19.66 o 
  -5  10   5        3.89       -3.52     14.70 o 
  -4  10   5      481.48      481.02     26.16 o 
  -3  10   5      299.62      339.32     25.51 o 
  -2  10   5     1556.86     1543.54     43.72 o 
  -1  10   5     5867.89     5583.87    259.64 o 
   0  10   5     2210.89     2161.17     51.80 o 
   1  10   5      966.75      874.81     24.97 o 
   2  10   5     1289.66     1359.19     41.79 o 
   3  10   5     3447.40     3130.55     59.23 o 
   4  10   5     1888.13     1869.79     43.66 o 
   5  10   5     1692.19     1830.20     56.01 o 
   6  10   5      998.82      962.46     41.40 o 
   7  10   5      246.84      249.30     57.47 o 
  -9  11   5     1007.13     1083.18     54.41 o 
  -8  11   5     1217.16     1185.53     40.18 o 
  -7  11   5      685.57      594.59     28.46 o 
  -6  11   5     1741.86     1710.62     44.81 o 
  -5  11   5     4677.09     4560.33     98.55 o 
  -4  11   5     1060.10      964.73     38.74 o 
  -3  11   5     2049.37     2012.21     53.57 o 
  -2  11   5     3538.85     3454.69     76.17 o 
   0  11   5      207.67      194.39     29.92 o 
   1  11   5     1041.47      991.23     35.50 o 
   2  11   5      580.98      577.34     37.60 o 
   3  11   5       16.92      -12.98     12.98 o 
   4  11   5       13.51       14.23     15.34 o 
   5  11   5       74.29       42.66     22.22 o 
   6  11   5      310.45      378.81     85.11 o 
   7  11   5       12.05      -24.09     38.60 o 
  -9  12   5       22.68       10.89     22.24 o 
  -8  12   5        9.39        2.74     19.26 o 
  -7  12   5      231.79      225.89     25.66 o 
  -6  12   5        8.51       -5.26     18.59 o 
  -5  12   5       50.46       21.79     17.37 o 
  -4  12   5     1948.77     1796.36     53.02 o 
  -3  12   5      616.52      573.14     46.42 o 
  -2  12   5      559.42      556.75     27.91 o 
  -1  12   5      411.04      338.12     72.16 o 
   0  12   5     2267.98     2279.07     73.11 o 
   1  12   5     3428.85     3493.09     79.75 o 
   2  12   5     5130.96     5069.44    106.10 o 
   3  12   5     1167.66     1243.42     42.32 o 
   4  12   5     1257.54     1271.02     44.32 o 
   5  12   5      916.47      819.60     39.22 o 
   6  12   5      668.19      589.55     53.29 o 
  -8  13   5      166.35      122.31     32.00 o 
  -7  13   5     1400.94     1436.34     84.35 o 
  -6  13   5     1047.86      937.00     41.28 o 
  -5  13   5     2642.38     2701.88    132.52 o 
  -4  13   5     2698.09     2594.41     93.74 o 
  -3  13   5     1948.22     2045.23     61.35 o 
  -2  13   5      146.21       97.18     36.13 o 
  -1  13   5     1167.33     1084.03     39.03 o 
   0  13   5     1554.38     1541.56     46.97 o 
   1  13   5      652.27      600.40     30.56 o 
   2  13   5       22.62       19.48     25.27 o 
   3  13   5      263.31      248.88     26.66 o 
   4  13   5        0.20       15.46     29.59 o 
  -8  14   5       42.13       46.50     30.57 o 
  -7  14   5       17.46       29.39     27.31 o 
  -6  14   5      184.71      117.06     25.42 o 
  -5  14   5        0.12      -16.09     19.44 o 
  -4  14   5       17.72        3.18     19.29 o 
  -3  14   5      208.89      220.49     25.86 o 
  -2  14   5     1441.82     1470.77     48.05 o 
  -1  14   5      425.25      432.70     26.99 o 
   0  14   5     1982.35     1893.30     54.24 o 
   1  14   5      791.69      700.99     33.02 o 
   2  14   5      598.31      538.57     86.01 o 
   3  14   5      818.72      761.57     51.02 o 
   4  14   5     1892.56     1857.21     81.27 o 
  -7  15   5     1319.14     1278.62     52.65 o 
  -6  15   5      103.56      104.91     26.52 o 
  -5  15   5      932.21      948.01     42.61 o 
  -4  15   5      121.85      109.76     25.41 o 
  -3  15   5     2788.10     2827.48     75.01 o 
  -2  15   5      630.44      679.80     34.72 o 
  -1  15   5     1551.44     1601.14     76.19 o 
   0  15   5        0.51        0.34     18.78 o 
   1  15   5      659.22      514.00     78.47 o 
   2  15   5       89.01      101.18     31.01 o 
   3  15   5      164.60      158.84     37.17 o 
   4  15   5        1.23      -31.01     31.01 o 
  -6  16   5       37.01       38.90     24.52 o 
  -5  16   5       54.12       28.01     24.01 o 
  -4  16   5      531.41      537.06     42.01 o 
  -3  16   5        0.04        0.63     24.37 o 
  -2  16   5      701.71      655.28     35.11 o 
  -1  16   5      309.20      308.63     30.73 o 
   0  16   5     1052.48     1077.25     61.26 o 
   1  16   5      144.71      163.20     36.32 o 
   2  16   5     2696.29     2786.44    106.68 o 
   3  16   5        0.40        8.63     31.29 o 
   4  16   5      846.44      913.77     60.79 o 
  -5  17   5     2114.70     2065.58    108.86 o 
  -4  17   5      233.40      245.69     32.26 o 
  -3  17   5     1070.70     1248.04     50.95 o 
  -2  17   5       72.82       70.75     24.46 o 
  -1  17   5     1000.02      930.78     43.05 o 
   0  17   5       72.91      102.51     35.94 o 
   1  17   5      467.74      495.48     46.94 o 
   2  17   5        0.17      -26.74     33.85 o 
   3  17   5        1.95        2.84     34.52 o 
  -4  18   5       79.78       37.14     32.57 o 
  -3  18   5       27.85       53.12     40.30 o 
  -2  18   5      462.51      497.16     38.50 o 
  -1  18   5        4.90       24.96     35.47 o 
   0  18   5      600.55      595.33     53.01 o 
   1  18   5       81.95      117.30     38.69 o 
 -10   0   6       18.21       10.42     24.10 o 
  -6   0   6     5756.12     3749.80    114.84 o 
  -4   0   6    10840.78    10575.83    257.27 o 
  -2   0   6    10828.99     9983.25    235.84 o 
   0   0   6     1533.78     1285.76     29.78 o 
   2   0   6     5451.25     5589.85    154.57 o 
   4   0   6      936.91      944.78     49.31 o 
   6   0   6      469.43      419.43     37.08 o 
   8   0   6      111.13       45.90     33.10 o 
 -11   1   6      600.62      659.21     35.51 o 
 -10   1   6        1.98      -11.57     19.02 o 
  -9   1   6     1967.86     2086.58     45.43 o 
  -8   1   6       57.37       26.95     12.91 o 
  -7   1   6     2184.81     2176.78     41.71 o 
  -6   1   6      302.60      327.70     16.16 o 
  -5   1   6     2318.89     2353.24     57.17 o 
  -4   1   6     1630.11     1746.05     35.73 o 
  -3   1   6      470.07      526.98     21.92 o 
  -2   1   6      340.56      275.75     19.68 o 
  -1   1   6     2930.98     2974.36     41.55 o 
   0   1   6      208.63      217.95      8.02 o 
   1   1   6     1769.28     1630.87     43.34 o 
   2   1   6      848.21      827.05     28.79 o 
   3   1   6     6442.41     6246.86    122.57 o 
   4   1   6      126.94      106.80     17.63 o 
   5   1   6     5342.83     5337.28    113.42 o 
   6   1   6      365.94      204.35     44.33 o 
   7   1   6     2829.04     2824.93     77.81 o 
   8   1   6       33.47       68.34     26.63 o 
 -11   2   6       48.87       35.94     23.65 o 
 -10   2   6      335.85      396.63     45.99 o 
  -9   2   6       69.87       42.45     18.06 o 
  -8   2   6     2048.62     2115.76     50.62 o 
  -7   2   6      338.11      363.05     17.91 o 
  -6   2   6    10267.54    10306.11    132.03 o 
  -5   2   6     1108.92     1058.34     49.26 o 
  -4   2   6    11195.24    10687.34    184.30 o 
  -3   2   6       91.49       31.88     10.29 o 
  -2   2   6     8480.43     8794.50    174.08 o 
  -1   2   6     1866.36     2040.11     41.23 o 
   0   2   6    12573.36    12731.07    161.00 o 
   1   2   6      575.85      602.23     16.52 o 
   2   2   6     5903.55     5861.78    113.92 o 
   3   2   6      193.02      178.10     18.26 o 
   4   2   6      430.13      391.63     22.65 o 
   5   2   6      243.40      263.83     24.64 o 
   6   2   6       97.51       80.62     20.06 o 
   7   2   6       18.59       10.32     21.07 o 
   8   2   6      740.00      719.46     39.21 o 
 -11   3   6     1399.66     1568.76     75.72 o 
 -10   3   6      234.48      225.19     26.45 o 
  -9   3   6      652.89      614.56     29.15 o 
  -8   3   6        0.63        5.68     15.93 o 
  -7   3   6     4180.48     4166.23    110.04 o 
  -6   3   6       21.88       16.73      9.65 o 
  -5   3   6     1769.95     1780.16     48.78 o 
  -4   3   6       50.76       30.88     11.13 o 
  -3   3   6       52.29       33.78     23.42 o 
  -2   3   6      217.37      213.10      9.51 o 
  -1   3   6      456.32      487.99     14.64 o 
   0   3   6       56.88       44.85      7.42 o 
   1   3   6    10996.31    11329.53    157.92 o 
   2   3   6      231.42      228.18     11.58 o 
   3   3   6     4948.97     4891.09    100.54 o 
   4   3   6      751.92      626.38     28.70 o 
   5   3   6     3150.22     2966.79     74.16 o 
   6   3   6       11.11        6.36     17.41 o 
   7   3   6     2811.79     2833.20     78.25 o 
   8   3   6       25.04        3.15     24.94 o 
 -11   4   6      158.29      133.80     27.24 o 
 -10   4   6       93.25       79.71     22.13 o 
  -9   4   6       47.76       19.28     17.13 o 
  -8   4   6     1167.79     1239.00     38.28 o 
  -7   4   6      349.07      369.05     21.54 o 
  -6   4   6     4898.21     5097.26     92.66 o 
  -5   4   6       33.64        7.40     16.31 o 
  -4   4   6    12284.02    11992.07    203.13 o 
  -3   4   6     1575.20     1552.99     30.47 o 
  -2   4   6     7390.02     7143.35    101.67 o 
  -1   4   6       10.11       28.56      6.28 o 
   0   4   6     7702.52     7900.96     88.15 o 
   1   4   6      260.57      251.88     12.00 o 
   2   4   6     1488.13     1430.55     30.20 o 
   3   4   6     2110.74     2238.11     56.78 o 
   4   4   6      544.72      564.67     27.88 o 
   5   4   6        0.12       -1.09     15.79 o 
   6   4   6      356.41      288.11     26.14 o 
   7   4   6      184.03      142.78     26.08 o 
   8   4   6      130.45       96.88     29.19 o 
 -11   5   6      667.86      658.61     35.28 o 
 -10   5   6      199.33      185.69     28.50 o 
  -9   5   6     3069.82     3082.10     67.06 o 
  -8   5   6      642.56      622.33     27.10 o 
  -7   5   6      645.23      646.35     26.03 o 
  -6   5   6      112.28       72.22     13.85 o 
  -5   5   6     1678.32     1815.01     48.71 o 
  -4   5   6       96.65       72.31     12.61 o 
  -3   5   6        0.04       -3.61      6.69 o 
  -2   5   6      446.78      454.63     14.57 o 
  -1   5   6     5054.31     5368.54     78.57 o 
   0   5   6      160.27      127.41     19.75 o 
   1   5   6     2527.68     2569.40     40.72 o 
   2   5   6       37.28       16.57      8.03 o 
   3   5   6     3510.60     3502.75     65.22 o 
   4   5   6      417.80      470.47     21.48 o 
   5   5   6     3794.69     3752.19     72.30 o 
   6   5   6      676.57      576.23     32.52 o 
   7   5   6      424.04      414.95     31.27 o 
   8   5   6       64.10       66.94     28.06 o 
 -11   6   6      311.60      280.56     32.10 o 
 -10   6   6        1.41        4.07     19.63 o 
  -9   6   6       76.12       57.81     25.34 o 
  -8   6   6     2244.95     2271.81     53.74 o 
  -7   6   6       18.75       19.24     13.23 o 
  -6   6   6     3562.03     3487.76     66.22 o 
  -5   6   6     2659.55     2465.64     67.42 o 
  -4   6   6     5501.96     5310.49    102.59 o 
  -3   6   6     1951.23     1907.87     52.44 o 
  -2   6   6    11641.62    11796.29    233.22 o 
  -1   6   6     4301.32     4617.70     69.82 o 
   0   6   6     5870.11     5887.92     85.40 o 
   1   6   6     1671.20     1775.60     37.09 o 
   2   6   6     3009.17     3096.96     48.43 o 
   3   6   6      103.81       79.06     13.87 o 
   4   6   6      262.81      264.06     18.21 o 
   5   6   6      507.38      464.91     22.81 o 
   6   6   6      293.73      350.91     27.87 o 
   7   6   6       13.18       22.69     23.22 o 
   8   6   6       64.46       59.70     28.68 o 
 -10   7   6      162.24      177.05     52.95 o 
  -9   7   6      600.61      564.12     28.68 o 
  -8   7   6      827.30      825.76     31.85 o 
  -7   7   6     2237.68     2293.92     52.49 o 
  -6   7   6       45.16       24.07     12.31 o 
  -5   7   6      807.13      740.66     30.26 o 
  -4   7   6      360.06      375.88     21.99 o 
  -3   7   6        6.95       12.34     11.03 o 
  -2   7   6      531.97      489.36     21.69 o 
  -1   7   6     1217.32     1181.38     29.89 o 
   0   7   6        3.37        4.08      7.46 o 
   1   7   6     8723.71     9243.47    134.72 o 
   2   7   6     3576.36     3657.82     65.40 o 
   3   7   6     2412.50     2565.90     49.93 o 
   4   7   6      550.03      493.62     27.16 o 
   5   7   6     1011.70     1034.75     40.75 o 
   6   7   6      535.53      501.89     31.76 o 
   7   7   6     1016.97      971.61     50.50 o 
 -10   8   6      514.87      578.78     35.30 o 
  -9   8   6        2.29      -14.90     18.59 o 
  -8   8   6       97.00       88.18     18.96 o 
  -7   8   6      939.32      961.54     32.95 o 
  -6   8   6     3078.96     2959.80     94.54 o 
  -5   8   6      719.52      732.26     31.34 o 
  -4   8   6     5188.78     5138.08    102.53 o 
  -3   8   6     4200.50     4356.02     87.90 o 
  -2   8   6     4419.96     4530.32     89.11 o 
  -1   8   6      434.23      409.82     21.95 o 
   0   8   6     7960.44     8486.92    120.35 o 
   1   8   6      626.65      528.69     19.02 o 
   2   8   6     1142.07     1145.58     31.32 o 
   3   8   6      188.17      225.43     19.63 o 
   4   8   6       12.55       12.39     16.93 o 
   5   8   6       13.66        5.18     19.63 o 
   6   8   6       57.12       57.71     22.62 o 
   7   8   6      121.46       86.87     30.82 o 
 -10   9   6      832.30      759.65     36.58 o 
  -9   9   6      777.43      836.64     38.30 o 
  -8   9   6      613.13      658.37     29.76 o 
  -7   9   6      495.20      468.41     24.62 o 
  -6   9   6      159.24      139.44     21.74 o 
  -5   9   6       95.42       69.83     16.50 o 
  -4   9   6      306.30      274.95     22.00 o 
  -3   9   6       12.26        9.81     12.64 o 
  -1   9   6      887.87      901.38     30.81 o 
   0   9   6     1706.70     1754.76     44.22 o 
   1   9   6     1314.87     1444.48     42.35 o 
   2   9   6       43.24       50.06     13.88 o 
   3   9   6     3592.65     3555.51     65.23 o 
   4   9   6     2048.06     2090.19     60.05 o 
   5   9   6      329.72      344.73     31.47 o 
   6   9   6      362.00      393.80     39.59 o 
   7   9   6      311.90      404.82     74.72 o 
 -10  10   6      100.94      131.86     27.74 o 
  -9  10   6      457.76      490.02     32.65 o 
  -8  10   6      712.61      710.41     32.28 o 
  -7  10   6      619.68      651.59     34.16 o 
  -6  10   6      289.60      301.62     27.37 o 
  -5  10   6     1379.82     1444.71     46.44 o 
  -4  10   6      920.81      904.76     34.84 o 
  -3  10   6     3518.43     3547.85     78.58 o 
  -1  10   6     4362.64     4555.20     91.42 o 
   0  10   6      866.09      841.32     43.53 o 
   1  10   6      545.67      611.22     28.01 o 
   2  10   6     1998.25     1980.24     56.04 o 
   3  10   6      150.66      209.21     29.13 o 
   4  10   6       50.27       81.27     20.95 o 
   5  10   6        0.14       -9.72     23.00 o 
   6  10   6      162.90      184.26     43.76 o 
   7  10   6        2.12       53.62     39.16 o 
  -9  11   6      754.55      769.24     35.57 o 
  -8  11   6      643.95      608.80     30.51 o 
  -7  11   6      151.02      200.67     27.59 o 
  -6  11   6      369.11      382.18     27.82 o 
  -5  11   6      759.69      761.14     34.62 o 
  -4  11   6       94.96       90.88     22.19 o 
  -3  11   6      250.61      221.78     77.24 o 
  -2  11   6        0.65       13.43     14.34 o 
  -1  11   6      921.35      889.35     56.19 o 
   0  11   6      301.39      310.47     33.57 o 
   1  11   6      663.50      691.20     31.01 o 
   2  11   6     3465.24     3603.17     81.98 o 
   3  11   6      253.70      326.29     42.10 o 
   4  11   6      961.49      982.14     57.94 o 
   5  11   6      705.84      809.02     39.22 o 
   6  11   6      996.85      893.64     42.94 o 
  -9  12   6      223.88      248.13     36.94 o 
  -8  12   6       42.48       33.98     23.91 o 
  -7  12   6       46.23       51.30     22.18 o 
  -6  12   6      713.61      698.18     35.90 o 
  -5  12   6     2999.01     2894.89     74.61 o 
  -4  12   6     1145.54     1205.21     43.33 o 
  -3  12   6     1502.90     1414.54     45.78 o 
  -2  12   6     1055.86     1029.35     37.67 o 
  -1  12   6     2514.37     2790.67     67.42 o 
   0  12   6     2489.57     2470.75     87.24 o 
   1  12   6      436.38      420.46     49.78 o 
   2  12   6      440.45      536.50     29.08 o 
   3  12   6       24.20       -5.52     18.43 o 
   4  12   6      171.16      141.67     38.69 o 
   5  12   6        7.66      -31.39     32.81 o 
  -8  13   6      126.39      164.00     29.03 o 
  -7  13   6      397.57      438.19     49.22 o 
  -6  13   6      416.37      409.13     34.88 o 
  -5  13   6        0.96        0.77     26.74 o 
  -4  13   6       63.44       38.50     19.27 o 
  -3  13   6       86.91       67.27     20.46 o 
  -2  13   6       46.97       21.84     17.51 o 
  -1  13   6      275.32      245.99     43.29 o 
   0  13   6      456.66      519.85     39.92 o 
   1  13   6      814.25      843.52     36.37 o 
   2  13   6      584.58      572.34     30.88 o 
   3  13   6      895.41     1053.23     62.11 o 
   4  13   6     1422.89     1449.17     73.49 o 
  -8  14   6       19.81       11.92     27.12 o 
  -7  14   6      710.69      752.45     40.02 o 
  -6  14   6       40.31       30.47     23.65 o 
  -5  14   6       55.25       92.05     23.28 o 
  -4  14   6      646.03      689.32     36.25 o 
  -3  14   6     2296.69     2347.98     81.17 o 
  -2  14   6      193.91      216.27     26.23 o 
  -1  14   6     1217.93     1157.15     43.43 o 
   0  14   6      275.75      303.07     38.88 o 
   1  14   6      566.93      542.18     31.11 o 
   2  14   6       37.05       50.68     21.31 o 
   3  14   6      151.00      216.79     51.40 o 
  -7  15   6       27.87       -6.68     26.43 o 
  -6  15   6       16.06      -14.20     24.53 o 
  -5  15   6      263.21      217.32     30.38 o 
  -4  15   6      456.98      420.24     35.66 o 
  -3  15   6       79.66       55.81     22.30 o 
  -2  15   6       15.09        4.70     37.36 o 
  -1  15   6      121.95      130.96     32.81 o 
   0  15   6      135.66      118.25     34.04 o 
   1  15   6       16.34       10.79     20.77 o 
   2  15   6      460.01      416.77     42.20 o 
   3  15   6        5.29       27.60     31.77 o 
  -6  16   6      310.46      332.42     36.89 o 
  -5  16   6     1037.97      956.83     46.26 o 
  -4  16   6       98.90      110.77     29.02 o 
  -3  16   6      900.11      941.63     44.33 o 
  -2  16   6      436.29      450.07     35.24 o 
  -1  16   6     1344.08     1530.81     75.20 o 
   0  16   6       14.78       22.85     29.78 o 
   1  16   6      308.84      390.03     48.55 o 
   2  16   6      110.74      122.14     37.74 o 
   3  16   6       23.34       10.34     34.23 o 
  -5  17   6        5.48       -7.52     31.53 o 
  -4  17   6       62.33       51.37     25.73 o 
  -3  17   6        5.32       -0.08     25.54 o 
  -2  17   6        8.80       -7.24     24.60 o 
  -1  17   6        9.72        4.46     31.58 o 
   0  17   6        6.67       17.64     31.39 o 
   1  17   6       86.86       92.08     37.55 o 
   2  17   6     1081.05     1205.17     72.92 o 
  -3  18   6      688.99      790.41     45.07 o 
  -2  18   6       12.10       17.13     31.53 o 
  -1  18   6      254.50      295.86     48.93 o 
   0  18   6        2.29       14.13     30.91 o 
 -11   0   7     1787.87     1826.21     93.60 o 
  -9   0   7     6270.87     6589.25    197.24 o 
  -7   0   7     1701.59     1656.29     50.43 o 
  -5   0   7     2458.34     2522.79     57.56 o 
  -3   0   7     2942.67     2990.32     90.66 o 
  -1   0   7      584.81      604.14     20.68 o 
   1   0   7       72.45       54.72     16.59 o 
   3   0   7     3425.64     3177.32    104.88 o 
   5   0   7     1722.72     1717.15     75.39 o 
   7   0   7       99.98       83.26     35.47 o 
 -11   1   7       56.44       50.64     29.17 o 
 -10   1   7      130.41      111.81     23.15 o 
  -9   1   7      225.92      202.59     22.84 o 
  -8   1   7      716.65      730.51     25.00 o 
  -7   1   7       45.92       27.81     14.61 o 
  -6   1   7     3446.41     3497.81     95.40 o 
  -5   1   7     5107.05     5031.23    101.92 o 
  -4   1   7     6422.10     6408.90     98.33 o 
  -2   1   7    10991.89    10946.22    255.85 o 
  -1   1   7     1268.47     1504.40     37.00 o 
   0   1   7     8043.11     7832.61     95.37 o 
   1   1   7       55.71       36.94     11.39 o 
   2   1   7     9922.60     9962.94    182.92 o 
   3   1   7        1.24        7.76     13.14 o 
   4   1   7     3006.72     3019.05     74.23 o 
   5   1   7       18.15       -6.65     16.38 o 
   6   1   7      249.56      240.34     27.39 o 
   7   1   7       30.38       29.75     22.86 o 
   8   1   7        2.34      -26.53     26.53 o 
 -11   2   7     2104.83     2340.32     67.11 o 
 -10   2   7       75.51       59.44     21.76 o 
  -9   2   7     2198.07     2302.38     56.68 o 
  -8   2   7       23.69       14.77     14.49 o 
  -7   2   7     4763.21     4772.24     85.68 o 
  -6   2   7       42.00       43.07     16.15 o 
  -5   2   7     2023.98     1900.40     51.60 o 
  -4   2   7      887.20      896.00     56.29 o 
  -2   2   7      350.47      350.71     13.86 o 
  -1   2   7      183.72      192.27      9.82 o 
   0   2   7      165.50      186.55     16.05 o 
   1   2   7     5733.26     5811.02    113.58 o 
   2   2   7      859.83      909.32     32.15 o 
   3   2   7     4179.53     4303.51     93.51 o 
   4   2   7       21.91       21.64     14.53 o 
   5   2   7     1059.68     1114.15     41.84 o 
   6   2   7       74.78       30.66     19.18 o 
   7   2   7     1099.45     1105.68     48.37 o 
   8   2   7       22.05        3.43     25.13 o 
 -11   3   7       92.15      100.45     27.86 o 
 -10   3   7       30.11       24.37     21.74 o 
  -9   3   7      188.47      191.75     28.28 o 
  -8   3   7       86.10       59.32     16.79 o 
  -7   3   7      924.23      935.16     31.80 o 
  -6   3   7     5172.32     5219.77    108.69 o 
  -5   3   7        3.45       -7.30     13.01 o 
  -4   3   7     9277.50     9395.41    235.08 o 
  -3   3   7      614.14      633.69     24.08 o 
  -2   3   7     5518.99     5682.87     74.77 o 
  -1   3   7       97.92       84.55      9.87 o 
   0   3   7    16404.51    17204.43    244.48 o 
   1   3   7       54.58       71.57      9.48 o 
   2   3   7     8268.86     8020.71    152.19 o 
   3   3   7        5.26       10.54     14.60 o 
   4   3   7     2748.40     2696.12     68.96 o 
   5   3   7      264.48      216.97     26.68 o 
   6   3   7      723.24      699.62     34.77 o 
   7   3   7        4.34      -37.71     38.69 o 
 -11   4   7     1265.41     1321.81     48.67 o 
 -10   4   7      502.64      504.61     34.54 o 
  -9   4   7     2350.67     2405.12     59.56 o 
  -8   4   7      164.50      135.00     20.02 o 
  -7   4   7     2517.73     2448.62     66.18 o 
  -6   4   7      144.71       95.97     26.36 o 
  -5   4   7     3710.15     3839.03     81.60 o 
  -4   4   7      283.75      295.36     21.86 o 
  -3   4   7     2404.09     2412.59     51.76 o 
  -2   4   7       35.52       38.21      9.50 o 
  -1   4   7      706.64      773.81     18.07 o 
   0   4   7       39.02       39.30     16.58 o 
   1   4   7      558.91      645.88     34.38 o 
   2   4   7     1600.95     1636.66     46.45 o 
   3   4   7     2259.75     2266.08     59.21 o 
   4   4   7      982.85      963.31     37.23 o 
   5   4   7     2024.30     1994.34     59.74 o 
   6   4   7       41.87       77.89     23.40 o 
   7   4   7      512.48      559.14     35.79 o 
 -11   5   7       26.83       41.17     25.35 o 
 -10   5   7      481.34      454.79     48.41 o 
  -9   5   7      305.07      274.45     24.99 o 
  -8   5   7      174.07      199.65     42.01 o 
  -7   5   7     1145.00     1155.22     41.57 o 
  -6   5   7      447.96      389.99     24.03 o 
  -5   5   7     1262.45     1241.00     39.77 o 
  -4   5   7     5932.37     5736.61    109.69 o 
  -2   5   7    12048.29    12154.49    202.65 o 
  -1   5   7     2554.34     2623.36     40.15 o 
   0   5   7     4432.82     4180.67     62.61 o 
   1   5   7      966.41      898.03     21.33 o 
   2   5   7     4396.04     4380.86     77.79 o 
   3   5   7      180.25      255.97     25.70 o 
   4   5   7     3480.72     3535.23     69.52 o 
   5   5   7        3.90        5.51     16.13 o 
   6   5   7       16.39       -3.90     20.05 o 
   7   5   7        2.31       -7.97     22.59 o 
 -10   6   7       36.41       33.69     21.47 o 
  -9   6   7     1623.33     1628.17     47.34 o 
  -8   6   7      967.42      933.55     34.26 o 
  -7   6   7     1605.25     1528.23     49.57 o 
  -6   6   7       66.05       42.91     15.51 o 
  -5   6   7     5526.84     5474.73    109.14 o 
  -4   6   7        8.37       -7.04     11.77 o 
  -2   6   7      249.64      222.88     52.82 o 
  -1   6   7        0.68        6.69      8.09 o 
   0   6   7      872.29     1018.12     23.12 o 
   1   6   7      441.84      451.36     25.32 o 
   2   6   7     3067.63     3203.23     61.99 o 
   3   6   7      728.36      705.50     26.08 o 
   4   6   7      181.88      207.33     24.89 o 
   5   6   7     2102.16     2233.81     53.15 o 
   6   6   7      985.04      780.88     39.18 o 
   7   6   7     1133.77     1136.32     49.88 o 
 -10   7   7       11.46        9.94     21.79 o 
  -9   7   7       25.42        3.62     17.85 o 
  -8   7   7        3.43      -12.22     17.17 o 
  -7   7   7      238.64      245.20     26.56 o 
  -6   7   7     3255.83     3126.75     83.83 o 
  -5   7   7     1160.84     1013.91     37.05 o 
  -4   7   7     6366.76     6457.35    123.00 o 
  -2   7   7     6053.37     6031.92    112.04 o 
  -1   7   7     2298.24     2397.31     53.70 o 
   0   7   7     7916.61     8219.56    207.11 o 
   1   7   7     3364.17     3758.74     65.02 o 
   2   7   7     3640.97     3726.61     83.84 o 
   3   7   7      108.49       60.80     17.00 o 
   4   7   7     1498.19     1518.82     49.85 o 
   5   7   7       76.10      113.73     22.91 o 
   6   7   7      616.97      515.03     52.53 o 
   7   7   7       78.87      112.36     29.20 o 
 -10   8   7      222.48      252.83     29.35 o 
  -9   8   7      101.03       96.24     22.91 o 
  -8   8   7      713.62      703.01     30.94 o 
  -7   8   7     2947.96     2852.45     73.60 o 
  -6   8   7     1224.36     1202.76     42.94 o 
  -5   8   7     1788.81     1719.30     50.22 o 
  -4   8   7      743.67      712.55     30.61 o 
  -3   8   7      944.90      536.63     37.93 o 
  -2   8   7       68.73       63.17     15.60 o 
  -1   8   7     1256.40     1332.87     37.71 o 
   0   8   7       83.73       52.23     21.34 o 
   1   8   7      632.18      649.50     22.11 o 
   2   8   7      168.73      184.66     22.55 o 
   3   8   7     1474.86     1558.37     49.11 o 
   4   8   7     1066.70      958.38     39.80 o 
   5   8   7      560.19      547.27     33.39 o 
   6   8   7      434.67      429.66     32.44 o 
   7   8   7     1455.04     1578.98     60.43 o 
 -10   9   7       17.05       45.59     23.76 o 
  -9   9   7       14.81       -6.59     20.09 o 
  -8   9   7        2.29      -20.28     20.28 o 
  -7   9   7      510.14      527.69     31.92 o 
  -6   9   7      373.29      357.80     27.09 o 
  -5   9   7       54.42       60.69     24.37 o 
  -4   9   7     4174.28     4230.94     90.81 o 
  -3   9   7     3006.03     3087.64     70.97 o 
  -2   9   7     4783.85     4861.31     97.23 o 
  -1   9   7     3169.40     3293.96    100.90 o 
   0   9   7     1225.95     1284.01     51.44 o 
   1   9   7     2546.08     2428.13     60.98 o 
   2   9   7      872.87      878.72     52.25 o 
   3   9   7     1426.49     1568.15     72.64 o 
   4   9   7      402.15      404.97     28.59 o 
   5   9   7      162.05      194.86     45.80 o 
   6   9   7      191.35      224.80     65.67 o 
  -9  10   7     1148.26     1234.37     51.47 o 
  -8  10   7      990.84      967.99     43.39 o 
  -7  10   7      349.92      403.04     37.31 o 
  -6  10   7      871.48      916.82     39.13 o 
  -5  10   7     2287.59     2370.94     68.42 o 
  -4  10   7     1060.79     1120.46     40.27 o 
  -3  10   7     2005.92     1971.10     53.69 o 
  -2  10   7        7.14        4.28     19.25 o 
  -1  10   7      289.30      311.70     29.02 o 
   0  10   7      131.82      124.51     24.37 o 
   1  10   7      199.13      164.94     21.05 o 
   2  10   7      172.23      147.89     20.57 o 
   3  10   7      117.24       75.01     31.77 o 
   4  10   7      510.66      520.54     32.20 o 
   5  10   7      577.35      627.45     36.24 o 
   6  10   7     1070.67     1029.50     52.53 o 
  -9  11   7       95.99       70.47     27.45 o 
  -8  11   7      371.68      375.81     35.71 o 
  -7  11   7       35.79       18.62     20.45 o 
  -6  11   7     1129.54     1120.24     43.76 o 
  -5  11   7     2169.24     2142.42     61.06 o 
  -4  11   7     1434.69     1518.81     49.02 o 
  -3  11   7     1147.43     1047.87     39.04 o 
  -2  11   7     3557.52     3543.86     79.83 o 
  -1  11   7     5144.82     5133.63    147.08 o 
   0  11   7      850.07      780.67     35.09 o 
   1  11   7     2126.26     2324.81     62.48 o 
   2  11   7      742.58      753.63     34.19 o 
   3  11   7     1106.25     1104.37     62.87 o 
   4  11   7      339.00      439.53     44.57 o 
   5  11   7      583.43      504.49     48.55 o 
  -8  12   7      540.21      524.61     42.39 o 
  -7  12   7      822.82      855.29     41.16 o 
  -6  12   7     2145.94     2085.38     63.42 o 
  -5  12   7      312.86      356.74     28.24 o 
  -4  12   7       27.21       26.48     17.01 o 
  -3  12   7       13.82       11.58     17.64 o 
  -2  12   7       13.71       -0.40     16.09 o 
  -1  12   7       88.56       64.01     25.13 o 
   0  12   7       23.52       14.47     17.47 o 
   1  12   7      690.68      650.78     32.54 o 
   2  12   7      352.45      373.54     27.03 o 
   3  12   7      183.76      209.76     38.50 o 
   4  12   7      216.92      179.70     42.86 o 
   5  12   7      255.18      294.25     49.22 o 
  -8  13   7        7.59      -22.17     26.02 o 
  -7  13   7       45.13       71.83     39.69 o 
  -6  13   7      191.78      182.70     27.49 o 
  -5  13   7       85.80       67.55     25.84 o 
  -4  13   7     1639.09     1586.75     53.18 o 
  -3  13   7     1701.80     1679.27     53.98 o 
  -2  13   7      305.83      247.01    114.60 o 
  -1  13   7     1782.23     1896.19     77.57 o 
   0  13   7     1081.78     1171.25     44.34 o 
   1  13   7     1772.73     1734.48     54.60 o 
   2  13   7       15.14       53.93     25.08 o 
   3  13   7      563.66      531.70     49.12 o 
   4  13   7       26.12       11.57     39.16 o 
  -7  14   7      316.06      361.25     36.95 o 
  -6  14   7      763.25      818.10     42.47 o 
  -5  14   7      155.45      126.13     42.96 o 
  -4  14   7      835.48      928.10     43.05 o 
  -3  14   7       19.51       17.33     21.17 o 
  -2  14   7      276.85      341.38     41.25 o 
  -1  14   7       34.89       36.51     27.03 o 
   0  14   7      565.97      529.16     32.21 o 
   1  14   7        4.94       -2.00     20.75 o 
   2  14   7       56.48       52.94     24.54 o 
   3  14   7       96.70       63.63     39.16 o 
  -6  15   7       28.80        5.23     25.56 o 
  -5  15   7      431.71      423.67     35.33 o 
  -4  15   7        1.37      -12.07     23.06 o 
  -3  15   7     1646.09     1839.74     79.42 o 
  -2  15   7      536.00      592.58     48.93 o 
  -1  15   7     2216.09     2265.64     92.93 o 
   0  15   7      266.45      286.15     32.06 o 
   1  15   7      854.19      799.64     40.48 o 
   2  15   7      403.81      414.12     62.54 o 
  -5  16   7      146.10      140.34     29.38 o 
  -4  16   7        6.13      -24.62     24.62 o 
  -3  16   7       72.57       56.53     25.58 o 
  -2  16   7       59.83       38.41     31.10 o 
  -1  16   7       31.72       24.85     28.64 o 
   0  16   7       25.95      -10.51     24.33 o 
   1  16   7       25.84       13.17     31.48 o 
   2  16   7      530.49      511.50     51.21 o 
  -4  17   7        1.19      -27.30     27.30 o 
  -3  17   7      743.40      748.87     45.42 o 
  -2  17   7       82.73       84.11     31.58 o 
  -1  17   7      862.32      863.70     61.07 o 
   0  17   7      437.96      493.20     49.12 o 
 -10   0   8     2230.52     2094.29     98.62 o 
  -8   0   8      731.69      696.14     49.60 o 
  -6   0   8     1227.95     1191.14     60.03 o 
  -4   0   8      744.08      796.46     44.76 o 
  -2   0   8    15750.48    15696.62    263.15 o 
   0   0   8     4091.90     3965.72    118.73 o 
   2   0   8     2271.08     2392.62     86.86 o 
   4   0   8      978.60      938.04     54.24 o 
   6   0   8      203.24      214.41     42.01 o 
 -11   1   8      344.61      357.59     39.99 o 
 -10   1   8        7.07       26.38     26.35 o 
  -9   1   8     1757.84     1822.76     50.43 o 
  -8   1   8       14.36        4.94     17.43 o 
  -7   1   8     1422.71     1328.17     83.16 o 
  -6   1   8       50.15       10.93     15.81 o 
  -5   1   8     4821.78     4909.67     81.65 o 
  -4   1   8      179.89       98.05     16.46 o 
  -2   1   8      286.24      291.66     13.93 o 
  -1   1   8     1802.11     1829.03     36.24 o 
   0   1   8        1.45        4.63     11.11 o 
   1   1   8        4.66        0.53     11.47 o 
   2   1   8     3835.98     3460.30     79.12 o 
   3   1   8     1672.71     1630.23     49.07 o 
   4   1   8        6.62       -1.47     15.43 o 
   5   1   8     1710.07     1658.75     54.78 o 
   6   1   8       49.29       22.93     20.62 o 
   7   1   8     1211.39     1170.70     51.32 o 
 -11   2   8        0.00       31.63     29.78 o 
 -10   2   8      542.39      513.65     31.12 o 
  -9   2   8        0.18      -18.11     18.11 o 
  -8   2   8     1613.89     1642.10     55.45 o 
  -7   2   8      715.10      697.56     34.96 o 
  -6   2   8       25.78       14.29     15.82 o 
  -5   2   8      607.49      544.60     27.68 o 
  -4   2   8     3109.93     3199.45     58.21 o 
  -3   2   8      228.77      210.61     29.48 o 
  -2   2   8     4685.84     4709.75     73.11 o 
  -1   2   8      692.65      785.72     21.81 o 
   0   2   8     7681.12     7730.17    177.28 o 
   1   2   8      365.89      421.83     22.69 o 
   2   2   8     2172.73     2232.74     63.39 o 
   3   2   8      129.18      115.88     18.86 o 
   4   2   8      585.22      551.24     39.31 o 
   5   2   8       13.91       -0.52     19.36 o 
   6   2   8      749.60      756.04     38.96 o 
   7   2   8       28.80       27.81     24.92 o 
 -11   3   8      819.09      867.41     40.67 o 
 -10   3   8      202.96      187.25     27.04 o 
  -9   3   8      439.03      436.38     26.53 o 
  -8   3   8      140.67      126.87     24.34 o 
  -7   3   8     3181.61     3175.22     80.32 o 
  -6   3   8     1882.18     1844.32     54.78 o 
  -5   3   8     1539.69     1535.01     47.27 o 
  -4   3   8     1692.58     1688.08     45.44 o 
  -3   3   8     1561.71     1605.54     29.98 o 
  -2   3   8      138.27      145.49     23.64 o 
  -1   3   8     3961.70     4305.06     69.94 o 
   0   3   8      962.53      936.07     24.39 o 
   1   3   8      563.84      601.27     28.21 o 
   2   3   8      205.15      143.69     48.60 o 
   3   3   8     2107.19     2127.92     59.03 o 
   4   3   8      313.77      305.76     24.99 o 
   5   3   8     1293.89     1248.28     65.86 o 
   6   3   8        0.15        1.09     22.66 o 
   7   3   8     1320.86     1309.52     53.93 o 
 -11   4   8      338.09      442.26     47.43 o 
 -10   4   8      746.79      782.87     37.35 o 
  -9   4   8        7.82       -5.99     22.66 o 
  -8   4   8      852.02      843.04     40.37 o 
  -7   4   8        5.19       13.75     22.38 o 
  -6   4   8      350.96      318.54     22.38 o 
  -5   4   8     4579.82     4368.21     92.08 o 
  -4   4   8      925.99      916.82     32.69 o 
  -3   4   8      197.94      208.21     22.32 o 
  -2   4   8     3133.89     3337.53     49.97 o 
  -1   4   8     1358.90     1411.95     33.08 o 
   0   4   8     2485.08     2578.39     47.68 o 
   1   4   8      802.99      768.14     30.51 o 
   2   4   8     1264.83     1278.47     41.64 o 
   3   4   8      227.50      238.92     23.59 o 
   4   4   8     1559.82     1565.76     51.19 o 
   5   4   8       18.67       48.88     32.05 o 
   6   4   8      396.39      427.21     33.12 o 
   7   4   8       28.08       32.41     27.00 o 
 -10   5   8       94.00       97.41     24.43 o 
  -9   5   8     3021.37     3117.65    119.15 o 
  -8   5   8      224.66      189.32     25.64 o 
  -7   5   8      781.85      731.87     34.67 o 
  -6   5   8      460.16      487.51     42.86 o 
  -5   5   8     3143.79     3078.56     71.88 o 
  -4   5   8     1856.79     1826.39     49.09 o 
  -3   5   8     3335.25     3376.61     72.40 o 
  -2   5   8      148.58      134.44     20.48 o 
  -1   5   8      220.98      229.83     14.89 o 
   0   5   8      821.08      951.98     22.99 o 
   1   5   8      464.36      437.27     21.31 o 
   2   5   8     1284.23     1110.33     32.84 o 
   3   5   8       91.46       79.14     20.87 o 
   4   5   8       80.96      106.23     18.54 o 
   5   5   8     1595.38     1473.88     43.82 o 
   6   5   8       98.57       71.74     25.58 o 
 -10   6   8      894.91      885.37     38.94 o 
  -9   6   8       49.85       30.57     23.76 o 
  -8   6   8      133.19       87.07     22.39 o 
  -7   6   8      294.49      238.48     25.95 o 
  -6   6   8        0.23        4.52     15.38 o 
  -5   6   8      544.28      484.97     26.41 o 
  -4   6   8      135.56      162.83     40.25 o 
  -3   6   8      139.17      145.94     22.57 o 
  -2   6   8     1506.54     1429.31     39.49 o 
  -1   6   8      409.97      430.05     29.30 o 
   0   6   8      873.32      804.45     21.53 o 
   1   6   8     1141.19     1260.63     36.55 o 
   2   6   8     1547.17     1504.01     39.42 o 
   3   6   8      332.91      368.36     21.39 o 
   4   6   8     2024.35     2139.09     51.94 o 
   5   6   8      138.82       82.73     34.54 o 
   6   6   8      359.12      420.86     35.30 o 
 -10   7   8        0.85       24.85     26.56 o 
  -9   7   8      587.71      563.26     36.37 o 
  -8   7   8      363.33      391.85     33.79 o 
  -7   7   8     2934.39     3154.75     79.35 o 
  -6   7   8      911.05      922.24     51.40 o 
  -5   7   8      230.33      174.77     21.90 o 
  -4   7   8      488.04      512.49     29.92 o 
  -3   7   8       49.34       37.22     33.57 o 
  -2   7   8        1.16        1.87     12.60 o 
  -1   7   8      698.78      697.65     37.46 o 
   0   7   8        5.36       20.52     14.19 o 
   1   7   8      360.89      386.47     24.36 o 
   2   7   8      759.89      911.31     30.37 o 
   3   7   8     1143.60     1165.19     35.74 o 
   4   7   8        4.00       -9.42     16.27 o 
   5   7   8     1031.70     1100.09     46.13 o 
   6   7   8      114.28      160.21     55.38 o 
 -10   8   8       82.26       99.62     30.10 o 
  -9   8   8       53.55       49.39     25.58 o 
  -8   8   8      948.49      930.62     42.92 o 
  -7   8   8       39.70       21.68     23.75 o 
  -6   8   8        7.74       15.21     16.76 o 
  -5   8   8     1574.80     1504.93     47.71 o 
  -4   8   8      754.81      703.91     31.29 o 
  -3   8   8       42.38       26.83     14.95 o 
  -2   8   8        7.54       17.37     16.03 o 
  -1   8   8       61.65       75.39     20.96 o 
   0   8   8     1164.41     1194.53     39.30 o 
   1   8   8     1149.36     1267.67     65.72 o 
   2   8   8     1704.69     1886.75     59.60 o 
   3   8   8      176.51      189.95     29.40 o 
   4   8   8     1063.63     1015.64     43.08 o 
   5   8   8       96.49      168.66     28.20 o 
   6   8   8      729.90      682.98     41.14 o 
  -9   9   8     1428.22     1509.82     66.81 o 
  -8   9   8      301.69      334.50     30.03 o 
  -7   9   8     1903.93     1889.37     60.14 o 
  -6   9   8      520.65      460.90     59.65 o 
  -5   9   8     1663.28     1634.41     51.08 o 
  -4   9   8     1296.66     1287.90     77.24 o 
  -3   9   8      429.33      431.69     24.64 o 
  -2   9   8       16.02       23.52     16.88 o 
  -1   9   8      116.32      125.46     24.37 o 
   0   9   8      157.33      225.56     41.53 o 
   1   9   8      210.22      249.90     47.03 o 
   2   9   8      708.31      802.91     53.86 o 
   3   9   8      419.29      475.00     44.95 o 
   4   9   8       83.82       80.25     32.62 o 
   5   9   8      554.51      473.29     34.02 o 
  -9  10   8       43.27       21.87     26.82 o 
  -8  10   8       51.20       35.33     25.04 o 
  -7  10   8       62.26       35.44     20.87 o 
  -6  10   8       57.00       25.12     21.76 o 
  -5  10   8      218.83      187.03     24.28 o 
  -4  10   8        6.83        3.26     15.36 o 
  -3  10   8        1.58        5.94     14.99 o 
  -2  10   8     1284.98     1245.00     57.37 o 
  -1  10   8      301.40      367.08     37.84 o 
   0  10   8      239.31      242.33     39.40 o 
   1  10   8      256.06      276.06     50.12 o 
   2  10   8     1941.50     1860.44     85.72 o 
   3  10   8      861.88      908.46     60.03 o 
   4  10   8     1261.51     1301.71     73.02 o 
   5  10   8       43.46       -8.06     38.50 o 
  -9  11   8      791.19      754.85     44.03 o 
  -8  11   8      205.92      209.56     31.50 o 
  -7  11   8     1010.13      958.44     44.25 o 
  -6  11   8      519.81      559.98     32.71 o 
  -5  11   8     1032.08      987.11     41.21 o 
  -4  11   8       17.57        1.54     17.83 o 
  -3  11   8      737.73      682.92    112.23 o 
  -2  11   8      104.19      104.31     27.69 o 
  -1  11   8       12.52       26.93     22.76 o 
   0  11   8      120.48      194.81     43.10 o 
   1  11   8       85.34       80.83     21.76 o 
   2  11   8      253.48      283.73     45.23 o 
   3  11   8      445.74      428.06     45.33 o 
   4  11   8       11.60       25.79     37.65 o 
   5  11   8      981.81      961.47     66.19 o 
  -8  12   8      230.38      266.79     34.59 o 
  -7  12   8      106.25       61.67     23.57 o 
  -6  12   8        0.97        3.10     21.37 o 
  -5  12   8      518.17      558.71     33.63 o 
  -4  12   8      436.42      425.57     28.66 o 
  -3  12   8        4.73        5.16     17.89 o 
  -2  12   8      231.05      301.27     38.50 o 
  -1  12   8      272.53      368.12     40.49 o 
   0  12   8     1554.25     1567.66     57.28 o 
   1  12   8     1002.71     1145.43     44.07 o 
   2  12   8      768.56      911.11     61.45 o 
   3  12   8      322.25      289.99     48.84 o 
   4  12   8      359.39      328.20     52.53 o 
  -7  13   8     1039.71     1068.88     48.62 o 
  -6  13   8     1650.03     1705.76    116.73 o 
  -5  13   8      697.56      745.91     38.34 o 
  -4  13   8      464.46      465.74     32.20 o 
  -3  13   8       87.28       65.42     23.06 o 
  -2  13   8      234.37      315.97     40.87 o 
  -1  13   8      460.98      480.12     41.82 o 
   0  13   8       64.77       32.63     25.46 o 
   1  13   8      132.37      135.42     26.40 o 
   2  13   8      428.66      412.50     54.91 o 
   3  13   8      287.51      334.36     51.40 o 
  -7  14   8       84.54       17.58     27.38 o 
  -6  14   8       26.82       20.87     33.28 o 
  -5  14   8        9.39      -22.92     22.92 o 
  -4  14   8       54.93       27.71     23.85 o 
  -3  14   8      509.39      551.81     44.76 o 
  -2  14   8      355.61      369.07     45.61 o 
  -1  14   8      380.18      403.78     40.59 o 
   0  14   8      640.05      694.70     38.03 o 
   1  14   8      743.32      716.73     38.60 o 
   2  14   8      386.95      389.93     56.14 o 
   3  14   8      679.54      720.70     60.22 o 
  -6  15   8      190.11      197.83     32.97 o 
  -5  15   8      614.13      597.97     40.28 o 
  -4  15   8      945.53      928.52     45.39 o 
  -3  15   8      593.29      696.14     54.72 o 
  -2  15   8       41.12       97.39     34.90 o 
  -1  15   8        4.23      -11.28     30.91 o 
   0  15   8        5.48       10.14     25.72 o 
   1  15   8        2.34      -25.57     25.57 o 
   2  15   8       62.53       46.28     45.14 o 
  -4  16   8        8.88       21.41     29.16 o 
  -3  16   8       59.07       65.43     38.22 o 
  -2  16   8      480.52      492.25     48.65 o 
  -1  16   8      538.95      494.15     48.27 o 
   0  16   8      253.10      264.59     52.16 o 
 -11   0   9        0.57      -27.31     42.67 o 
  -9   0   9     3433.03     3618.94    133.80 o 
  -7   0   9     4138.87     4063.11    135.79 o 
  -5   0   9    14241.80    14055.18    246.55 o 
  -3   0   9    12896.99    12206.50    294.44 o 
  -1   0   9     2778.28     2744.14     91.98 o 
   1   0   9     5889.45     5931.42    171.54 o 
   3   0   9     1779.43     1722.37     74.72 o 
   5   0   9       92.20       67.52     31.39 o 
 -11   1   9       47.99       43.95     30.76 o 
 -10   1   9      656.77      650.62     41.06 o 
  -9   1   9       15.64       22.38     24.44 o 
  -8   1   9      794.86      747.53     39.52 o 
  -7   1   9      817.29      814.24     38.21 o 
  -6   1   9     1193.35     1138.26     48.46 o 
  -5   1   9     2857.88     2871.54     56.32 o 
  -4   1   9       33.95       33.32     14.83 o 
  -3   1   9      292.94      292.12     15.49 o 
  -2   1   9     2409.52     2371.94     39.08 o 
  -1   1   9       49.22       26.15     17.50 o 
   0   1   9     2469.51     2474.83     75.96 o 
   1   1   9       40.52       60.89     15.92 o 
   2   1   9     3500.12     3224.54     77.68 o 
   3   1   9       47.07       65.68     23.66 o 
   4   1   9     3989.45     3912.40    105.59 o 
   5   1   9       12.76        4.84     19.50 o 
   6   1   9     2973.93     2908.12     83.31 o 
 -10   2   9       65.41       25.65     27.74 o 
  -9   2   9      611.34      602.60     38.12 o 
  -8   2   9      194.41      147.45     26.52 o 
  -7   2   9     7672.21     7546.08    187.24 o 
  -6   2   9      170.66      101.55     21.09 o 
  -5   2   9     4744.76     4664.10     99.63 o 
  -4   2   9       22.75       31.94     10.77 o 
  -3   2   9     3688.11     3761.13     63.80 o 
  -2   2   9      216.79      239.26     14.19 o 
  -1   2   9     6877.13     7136.90    210.66 o 
   0   2   9      291.34      311.35     31.10 o 
   1   2   9     2064.08     2103.71     56.89 o 
   2   2   9       16.17       37.66     15.81 o 
   3   2   9       60.13       33.52     19.72 o 
   4   2   9      387.51      355.28     26.32 o 
   5   2   9       99.24       64.05     23.48 o 
   6   2   9        0.17       -1.40     24.29 o 
 -10   3   9      120.33       86.49     28.45 o 
  -9   3   9      112.47       95.04     34.04 o 
  -8   3   9     2121.42     2187.49     67.69 o 
  -7   3   9        9.54        4.19     18.63 o 
  -6   3   9      515.50      478.03     29.86 o 
  -5   3   9      487.89      434.73     26.22 o 
  -4   3   9      838.06      845.35     31.34 o 
  -3   3   9      249.31      244.63     13.11 o 
  -2   3   9      844.84      795.87     27.86 o 
  -1   3   9      251.44      217.53     25.56 o 
   0   3   9     4704.19     4817.16    188.00 o 
   1   3   9       52.67       67.53     16.20 o 
   2   3   9     2724.42     2793.88     71.17 o 
   3   3   9      401.15      374.99     28.24 o 
   4   3   9     2278.23     2180.76     64.40 o 
   5   3   9      360.02      373.21     32.50 o 
   6   3   9     2204.24     2205.11     71.07 o 
 -10   4   9       83.22      108.96     42.77 o 
  -9   4   9     1951.58     1987.22     93.12 o 
  -8   4   9       26.22       -5.69     26.17 o 
  -7   4   9     4282.72     4053.22     93.17 o 
  -6   4   9      328.09      250.79     40.40 o 
  -5   4   9     9571.39     9231.37    169.22 o 
  -3   4   9     6934.26     6997.26    138.28 o 
  -2   4   9      841.07      845.41     24.82 o 
  -1   4   9     4258.93     4580.86     67.42 o 
   0   4   9      127.65      129.44     26.31 o 
   1   4   9     2337.71     2484.64     64.04 o 
   2   4   9     4047.11     3957.11    114.98 o 
   3   4   9      549.30      493.65     29.08 o 
   4   4   9      173.93      174.37     52.49 o 
   5   4   9      116.64      112.91     24.27 o 
   6   4   9       20.89        1.98     54.95 o 
 -10   5   9     1570.51     1654.52     61.52 o 
  -9   5   9      462.60      461.05     35.73 o 
  -8   5   9       95.55       29.87     20.98 o 
  -7   5   9      153.89      149.67     39.40 o 
  -6   5   9      338.26      313.33     34.14 o 
  -5   5   9      146.93      129.51     19.61 o 
  -4   5   9       26.40       14.03     32.29 o 
  -3   5   9      321.95      308.72     55.43 o 
  -2   5   9     5265.74     5512.41    110.19 o 
  -1   5   9      162.34      231.54     22.01 o 
   0   5   9     4351.30     4383.95     79.38 o 
   1   5   9       72.08       50.21     17.91 o 
   2   5   9     3798.37     3642.85     72.28 o 
   3   5   9      597.03      650.43     27.96 o 
   4   5   9     2428.24     2335.33     57.03 o 
   5   5   9      416.73      404.50     31.01 o 
   6   5   9      548.18      548.58     38.35 o 
 -10   6   9       60.22       26.33     30.01 o 
  -9   6   9     1867.63     1958.34     65.35 o 
  -8   6   9       25.94       24.14     21.10 o 
  -7   6   9     2753.08     2675.67     72.16 o 
  -6   6   9      327.96      307.18     28.88 o 
  -5   6   9     3112.08     3103.42     74.65 o 
  -3   6   9     5376.84     5457.71    107.07 o 
  -2   6   9      553.40      553.80     35.18 o 
  -1   6   9     3276.67     3267.35     62.53 o 
   0   6   9     1299.71     1388.39     48.04 o 
   1   6   9     1533.98     1610.61     41.56 o 
   2   6   9      125.87      101.21     25.51 o 
   3   6   9       23.78       27.33     16.67 o 
   4   6   9      626.36      576.07     28.06 o 
   5   6   9      254.82      244.91     27.14 o 
 -10   7   9      300.29      270.65     36.60 o 
  -9   7   9      656.23      689.81     55.43 o 
  -8   7   9      852.66      930.88     60.64 o 
  -7   7   9      268.46      266.10     43.76 o 
  -6   7   9       47.70       25.44     22.95 o 
  -5   7   9      427.66      406.92     26.88 o 
  -3   7   9      442.32      430.63     25.28 o 
  -2   7   9     1589.67     1794.91     68.56 o 
  -1   7   9      152.63      138.58     32.38 o 
   0   7   9     5206.39     5323.38    166.80 o 
   1   7   9     1124.67     1216.93     65.43 o 
   2   7   9     1977.50     2022.35     49.73 o 
   3   7   9      682.32      631.24     28.55 o 
   4   7   9      505.70      540.23     28.32 o 
   5   7   9      443.19      466.55     37.27 o 
  -9   8   9      252.24      223.41     46.23 o 
  -8   8   9      666.58      648.65     57.47 o 
  -7   8   9     2039.24     2063.70     63.31 o 
  -6   8   9     2150.63     2133.75     88.81 o 
  -5   8   9     1762.66     1666.52     52.15 o 
  -3   8   9     1630.99     1693.73     68.56 o 
  -2   8   9     1517.04     1613.60     64.96 o 
  -1   8   9     4390.55     4679.39    104.41 o 
   0   8   9      354.56      406.81     48.17 o 
   1   8   9      736.22      860.00     56.71 o 
   2   8   9      897.84      799.59     56.23 o 
   3   8   9        0.16      -27.50     29.97 o 
   4   8   9       47.99       63.24     25.12 o 
   5   8   9        0.21       -9.92     26.79 o 
  -9   9   9      427.49      405.12     57.04 o 
  -8   9   9      171.84      112.30     27.34 o 
  -7   9   9       22.73        6.20     21.18 o 
  -6   9   9       26.29       10.37     20.91 o 
  -5   9   9      289.25      340.23     30.36 o 
  -4   9   9       13.67       -0.77     16.49 o 
  -3   9   9      828.37      787.64     47.22 o 
  -2   9   9     1588.04     1620.71     67.04 o 
  -1   9   9      695.50      728.12     33.10 o 
   0   9   9     2625.47     2709.44    106.87 o 
   1   9   9      843.91      795.14     53.86 o 
   2   9   9     2989.92     3184.43    121.66 o 
   3   9   9      962.11      970.57     63.44 o 
   4   9   9      618.08      613.92     53.58 o 
   5   9   9      386.52      379.69     57.28 o 
  -9  10   9     1068.51     1142.14     52.73 o 
  -8  10   9      683.34      708.80     55.85 o 
  -7  10   9      219.76      205.56     37.13 o 
  -6  10   9      756.51      768.69     38.63 o 
  -5  10   9     1196.33     1150.72     44.35 o 
  -3  10   9     3121.74     3090.17    105.07 o 
  -2  10   9     1916.52     1801.46     73.59 o 
  -1  10   9     1381.17     1497.89     49.75 o 
   0  10   9      252.05      269.09     27.50 o 
   1  10   9     1782.48     1839.29     87.53 o 
   2  10   9       21.09       -7.97     32.24 o 
   3  10   9      138.81       99.38     38.03 o 
   4  10   9        6.35      -26.17     37.46 o 
  -8  11   9        9.33        4.53     24.71 o 
  -7  11   9      238.38      237.61     48.60 o 
  -6  11   9       83.63       90.96     24.77 o 
  -5  11   9      673.52      690.57     52.01 o 
  -4  11   9        5.69       27.72     19.99 o 
  -3  11   9      105.19       82.12     29.30 o 
  -2  11   9      749.17      795.99     50.45 o 
  -1  11   9      331.63      399.89     41.06 o 
   0  11   9     1071.25     1104.04     44.95 o 
   1  11   9      807.12      885.41     61.45 o 
   2  11   9      730.42      690.73     56.99 o 
   3  11   9     1220.11     1361.26     78.71 o 
   4  11   9      520.77      575.70     57.56 o 
  -7  12   9      295.50      320.95     36.37 o 
  -6  12   9     2510.20     2729.34     91.18 o 
  -5  12   9       94.21       58.33     24.47 o 
  -4  12   9     1650.20     1626.52     55.19 o 
  -3  12   9      339.10      399.42     44.76 o 
  -2  12   9     2626.64     2715.79     99.38 o 
  -1  12   9     1382.87     1312.95     48.96 o 
   0  12   9      546.32      562.05     50.40 o 
   1  12   9      218.50      237.83     47.51 o 
   2  12   9        1.06        8.72     38.12 o 
   3  12   9       13.43      -24.47     39.45 o 
  -7  13   9        3.44       -7.85     26.36 o 
  -6  13   9        0.07      -24.51     24.51 o 
  -5  13   9      147.38      125.44     28.64 o 
  -4  13   9       74.57       63.63     30.35 o 
  -3  13   9        0.85       -1.90     27.69 o 
  -2  13   9        9.28       11.28     28.92 o 
  -1  13   9       54.47       70.24     24.67 o 
   0  13   9      585.79      536.47     78.38 o 
   1  13   9     1260.53     1243.96     75.96 o 
   2  13   9      722.73      755.12     63.06 o 
  -6  14   9      428.20      432.07     41.92 o 
  -5  14   9      806.11      874.57     48.79 o 
  -4  14   9     2316.71     2445.43    100.33 o 
  -3  14   9      491.37      462.38     45.61 o 
  -2  14   9     1829.09     2033.97     88.38 o 
  -1  14   9      374.74      463.89     35.70 o 
   0  14   9      471.27      453.84     59.13 o 
   1  14   9      115.80      130.39     46.47 o 
  -5  15   9       34.94       -8.63     35.75 o 
  -4  15   9        1.96       72.92     35.75 o 
  -3  15   9       41.01      -14.51     29.30 o 
  -2  15   9      209.12      214.41     43.62 o 
  -1  15   9       81.46       89.57     32.86 o 
   0  15   9       26.85       62.04     32.53 o 
 -10   0  10     4481.21     4316.30    157.79 o 
  -8   0  10      669.21      663.51     54.91 o 
  -6   0  10      794.19      872.71     55.47 o 
  -2   0  10      544.75      539.38     37.27 o 
   0   0  10     1356.05     1315.93     61.07 o 
   2   0  10     4683.67     4152.63    135.23 o 
   4   0  10     2404.72     2544.06    104.12 o 
 -10   1  10       54.03       93.70     31.45 o 
  -9   1  10      954.72      936.45     46.61 o 
  -8   1  10       49.24        0.23     21.74 o 
  -7   1  10     2481.71     2447.06     83.40 o 
  -6   1  10      283.44      227.90     27.18 o 
  -5   1  10     4381.18     4499.14     79.97 o 
  -4   1  10      133.14      113.41     27.41 o 
  -3   1  10     5117.40     5582.53     77.81 o 
  -2   1  10       11.21        9.43     13.50 o 
  -1   1  10     4199.62     4276.12     93.36 o 
   0   1  10      113.72      111.61     19.20 o 
   1   1  10     5365.93     5239.76    112.41 o 
   2   1  10      275.79      215.24     29.16 o 
   3   1  10     2102.44     2064.69     61.89 o 
   4   1  10       56.22       45.86     36.32 o 
   5   1  10      133.84       88.50     27.19 o 
 -10   2  10     1302.76     1387.65     59.03 o 
  -9   2  10        3.82       -8.58     32.72 o 
  -8   2  10     3851.40     3905.52     98.36 o 
  -7   2  10      184.39      101.12     24.64 o 
  -6   2  10     2136.78     2025.43     60.75 o 
  -5   2  10      692.42      625.32     55.57 o 
  -4   2  10       97.55       92.68     11.88 o 
  -3   2  10      206.19      286.55     21.33 o 
  -2   2  10       86.58       94.04     17.34 o 
  -1   2  10       75.23       55.60     15.75 o 
   0   2  10     1662.86     1598.50     48.46 o 
   1   2  10       27.18       58.35     17.33 o 
   2   2  10     1951.66     1844.82     55.97 o 
   3   2  10       24.75       24.01     19.31 o 
   4   2  10     1033.24      952.53     42.13 o 
   5   2  10        0.24      -14.08     24.08 o 
 -10   3  10      303.96      280.78     38.49 o 
  -9   3  10        0.87        2.19     25.18 o 
  -8   3  10      525.96      497.18     37.22 o 
  -7   3  10     2884.99     2847.60    108.86 o 
  -6   3  10      366.56      337.54     26.27 o 
  -5   3  10     3543.31     3557.36     81.51 o 
  -4   3  10      356.31      402.53     19.80 o 
  -3   3  10     2931.35     2973.94     70.32 o 
  -2   3  10      717.77      642.51     45.38 o 
  -1   3  10     6492.05     6728.15    134.26 o 
   0   3  10       36.03       79.86     17.42 o 
   1   3  10     3518.42     3709.54     87.43 o 
   2   3  10      351.52      339.33     30.15 o 
   3   3  10     1476.84     1446.01    104.50 o 
   4   3  10      134.74      176.59     27.58 o 
   5   3  10      206.48      190.60     31.12 o 
 -10   4  10     1697.02     1821.30     64.87 o 
  -9   4  10      190.10      173.53     28.65 o 
  -8   4  10     1502.14     1487.75     53.73 o 
  -7   4  10      196.55      142.57     23.76 o 
  -6   4  10     1414.29     1450.92     49.12 o 
  -5   4  10      305.42      300.25     29.16 o 
  -4   4  10     1207.95     1220.32     41.26 o 
  -3   4  10       56.83       42.57     15.56 o 
  -2   4  10        9.28       11.39     13.06 o 
  -1   4  10        1.60        3.63     12.96 o 
   0   4  10     1393.80     1358.59     44.84 o 
   1   4  10       30.00       24.20     17.25 o 
   2   4  10     3047.76     2873.06     75.54 o 
   3   4  10      236.98      248.13     30.68 o 
   4   4  10     2103.23     2047.90     65.42 o 
   5   4  10      262.47      328.42     37.24 o 
 -10   5  10       20.33       32.01     28.34 o 
  -9   5  10      734.86      763.83     53.15 o 
  -8   5  10      490.08      458.47     42.53 o 
  -7   5  10     1016.22     1057.18     44.00 o 
  -6   5  10      382.18      397.80     31.01 o 
  -5   5  10     5871.34     5648.19    116.07 o 
  -4   5  10      494.39      473.13     26.77 o 
  -3   5  10     8551.34     8576.38    219.53 o 
  -2   5  10      591.48      726.23     29.69 o 
  -1   5  10     3877.11     3884.17     93.76 o 
   0   5  10      952.88      838.12     38.13 o 
   1   5  10     3822.18     4160.06     80.44 o 
   2   5  10      117.73      165.07     26.01 o 
   3   5  10     1867.77     1812.14     49.12 o 
   4   5  10        4.35        3.45     20.23 o 
   5   5  10       19.59       52.72     23.83 o 
  -9   6  10      392.13      428.90     35.66 o 
  -8   6  10     1073.32     1040.07     45.88 o 
  -7   6  10      634.14      660.45     36.39 o 
  -6   6  10     2415.63     2590.00     70.31 o 
  -5   6  10      178.99      133.64     32.95 o 
  -4   6  10     1681.34     1633.11     63.87 o 
  -3   6  10      348.85      329.72     35.66 o 
  -2   6  10       44.03       73.40     22.38 o 
  -1   6  10      402.61      350.87     26.40 o 
   0   6  10      908.00      825.12     56.33 o 
   1   6  10       13.80       34.49     22.09 o 
   2   6  10     1019.94      968.55     34.64 o 
   3   6  10      202.65      243.92     43.65 o 
   4   6  10     1341.26     1260.86     42.74 o 
  -9   7  10       56.69       54.19     26.68 o 
  -8   7  10      120.50       66.57     25.88 o 
  -7   7  10     1414.48     1377.82     61.40 o 
  -6   7  10      710.86      682.94     35.69 o 
  -5   7  10     2358.90     2568.46     94.88 o 
  -4   7  10     1270.63     1342.30     45.10 o 
  -3   7  10     3470.77     3384.14    108.01 o 
  -2   7  10     1471.84     1390.66     59.84 o 
  -1   7  10     4449.42     4665.84    154.76 o 
   0   7  10     1768.52     2095.33     92.65 o 
   1   7  10     1669.35     1804.26     61.01 o 
   2   7  10       29.27        1.13     22.74 o 
   3   7  10      425.73      447.10     26.83 o 
   4   7  10      141.80      157.34     25.10 o 
  -9   8  10      694.76      776.23     66.24 o 
  -8   8  10     1388.22     1366.86     53.72 o 
  -7   8  10      241.97      233.80     32.10 o 
  -6   8  10     1046.92     1043.25     78.09 o 
  -5   8  10      695.07      652.15     34.22 o 
  -4   8  10      205.74      206.25     32.34 o 
  -3   8  10       26.04       -6.64     20.39 o 
  -2   8  10      148.09      144.33     29.02 o 
  -1   8  10        5.90       -3.13     27.97 o 
   0   8  10      641.43      740.61     55.10 o 
   1   8  10      289.86      430.71     54.43 o 
   2   8  10     1031.74     1067.77     66.66 o 
   3   8  10      640.31      660.20     57.28 o 
   4   8  10      597.99      582.06     56.80 o 
  -8   9  10      275.62      359.67     36.66 o 
  -7   9  10      429.03      436.09     35.50 o 
  -6   9  10      176.40      115.64     78.80 o 
  -5   9  10     4163.25     4036.59     94.39 o 
  -4   9  10     1880.41     1859.58     77.76 o 
  -3   9  10     4400.36     4285.11    132.29 o 
  -2   9  10     2765.17     2979.89    100.90 o 
  -1   9  10     1845.87     2190.92     97.48 o 
   0   9  10     1595.15     1687.47     85.06 o 
   1   9  10      627.54      707.42     56.80 o 
   2   9  10     1190.89     1259.80     74.25 o 
   3   9  10      304.13      288.66     52.16 o 
  -8  10  10       67.34       13.03     26.74 o 
  -7  10  10     1012.58     1004.29     47.17 o 
  -6  10  10      595.57      573.63     36.05 o 
  -5  10  10      575.45      641.08     36.30 o 
  -4  10  10      706.34      700.69     48.46 o 
  -3  10  10       71.26       77.76     27.03 o 
  -2  10  10      379.24      352.76     36.13 o 
  -1  10  10      132.05      107.35     40.11 o 
   0  10  10      174.38      135.41     41.06 o 
   1  10  10       49.73       34.33     37.17 o 
   2  10  10      381.16      365.28     56.71 o 
   3  10  10      478.33      517.76     56.23 o 
  -7  11  10      449.41      410.88     38.53 o 
  -6  11  10      432.93      437.75     35.31 o 
  -5  11  10      722.89      723.11     38.81 o 
  -4  11  10      804.68      827.66     52.63 o 
  -3  11  10     1559.24     1638.54     73.97 o 
  -2  11  10     2025.32     2112.78     85.54 o 
  -1  11  10      585.12      585.97     35.71 o 
   0  11  10     1216.18     1181.09     72.07 o 
   1  11  10      604.85      577.13     55.19 o 
   2  11  10      106.07      101.75     45.52 o 
  -7  12  10     1452.76     1522.49     58.78 o 
  -6  12  10      168.73      194.72     31.88 o 
  -5  12  10        2.55      -28.16     28.16 o 
  -4  12  10        3.35       -5.31     26.65 o 
  -3  12  10        3.89       31.01     29.78 o 
  -2  12  10       12.39      -29.87     29.87 o 
  -1  12  10      137.48      117.46     43.38 o 
   0  12  10      175.04      128.87     45.23 o 
   1  12  10      416.24      475.56     64.10 o 
   2  12  10       60.44       55.57     46.47 o 
  -6  13  10      368.50      373.32     71.88 o 
  -5  13  10      600.50      563.28     50.07 o 
  -4  13  10     1092.72     1019.31     63.25 o 
  -3  13  10      351.64      399.70     48.17 o 
  -2  13  10     1909.64     2094.66     88.95 o 
  -1  13  10      606.74      643.61     38.44 o 
   0  13  10      710.99      684.95     63.63 o 
   1  13  10        3.82       -1.33     43.15 o 
  -4  14  10        0.15        4.08     33.76 o 
  -3  14  10      168.57      192.98     42.86 o 
  -2  14  10       28.13       44.57     35.85 o 
  -1  14  10      284.76      368.60     60.60 o 
  -9   0  11      436.27      492.54     61.92 o 
  -7   0  11      279.52      253.48     43.72 o 
  -5   0  11     3827.82     3621.69    122.42 o 
  -3   0  11    10362.22     9155.02    246.17 o 
  -1   0  11     7524.59     6911.76    197.62 o 
   1   0  11     5593.39     5245.15    162.73 o 
   3   0  11     2138.49     2107.47     93.41 o 
 -10   1  11     2297.52     2417.20     80.58 o 
  -9   1  11       10.23       -3.00     27.52 o 
  -8   1  11     2203.93     2300.08     72.95 o 
  -7   1  11      539.58      565.61     45.75 o 
  -6   1  11     3780.45     3800.13     92.60 o 
  -5   1  11       15.10       24.84     17.88 o 
  -4   1  11     4471.16     4199.84     73.99 o 
  -3   1  11      563.55      543.98     28.55 o 
  -2   1  11     1271.87     1176.65     41.56 o 
  -1   1  11        3.40       11.48     16.05 o 
   0   1  11       33.47       48.39     18.57 o 
   1   1  11      107.91      118.42     21.85 o 
   2   1  11      547.98      538.96     31.95 o 
   3   1  11        0.37       -4.05     28.59 o 
   4   1  11      713.56      683.20     38.75 o 
  -9   2  11      273.96      204.62     45.14 o 
  -8   2  11       66.53       32.36     24.37 o 
  -7   2  11      682.83      692.13     39.42 o 
  -6   2  11      181.59       90.56     33.76 o 
  -5   2  11     3171.55     3053.10     73.74 o 
  -4   2  11       12.43       -1.63     15.60 o 
  -3   2  11     5910.47     5359.61    111.90 o 
  -2   2  11      227.59      261.92     24.91 o 
  -1   2  11     8085.17     7667.15    152.30 o 
   0   2  11      203.11      202.11     24.62 o 
   1   2  11     4340.67     4121.49     96.79 o 
   2   2  11       19.85       29.69     20.22 o 
   3   2  11     2394.66     2439.78     72.03 o 
   4   2  11       88.49      110.65     27.14 o 
  -9   3  11      244.03      164.81     45.90 o 
  -8   3  11     3849.48     3833.95    114.69 o 
  -7   3  11      204.27      170.58     32.81 o 
  -6   3  11     3394.48     3235.73     80.63 o 
  -4   3  11     2127.87     2037.40     56.56 o 
  -3   3  11       17.71       28.76     17.71 o 
  -2   3  11     2827.05     2518.45     96.25 o 
  -1   3  11       86.45       51.61     18.67 o 
   0   3  11       13.45       -5.13     17.87 o 
   1   3  11       22.14       18.81     19.15 o 
   2   3  11      306.33      316.77     30.40 o 
   3   3  11      144.67      169.96     35.23 o 
   4   3  11      381.43      417.12     63.82 o 
  -9   4  11       30.01       40.26     26.21 o 
  -8   4  11      276.95      266.84     31.75 o 
  -7   4  11      296.67      285.46     58.51 o 
  -6   4  11       22.32       10.90     20.01 o 
  -4   4  11      306.18      397.05     39.64 o 
  -3   4  11     5389.54     5072.56    162.73 o 
  -2   4  11     1313.20     1167.72     44.83 o 
  -1   4  11     5190.15     5145.42    118.70 o 
   0   4  11      591.92      571.43     35.85 o 
   1   4  11     3227.89     3224.90     82.46 o 
   2   4  11      637.92      654.48     56.85 o 
   3   4  11     2304.30     2285.11     69.78 o 
   4   4  11       12.42       -1.55     24.18 o 
  -9   5  11      302.85      298.22     78.80 o 
  -8   5  11     1393.83     1457.79     55.16 o 
  -7   5  11      587.57      490.14     33.22 o 
  -6   5  11     2131.04     2173.77     63.58 o 
  -4   5  11     3351.78     3381.20    110.57 o 
  -3   5  11      415.66      489.79     37.36 o 
  -2   5  11      290.21      310.78     31.16 o 
  -1   5  11        3.76      -12.00     19.37 o 
   0   5  11      126.63      106.71     40.73 o 
   1   5  11       90.11       55.47     24.50 o 
   2   5  11      195.59      175.60     24.39 o 
   3   5  11       22.20       19.57     21.31 o 
   4   5  11      847.80      816.03     36.75 o 
  -9   6  11       21.07        6.62     28.07 o 
  -8   6  11        2.03        7.57     24.74 o 
  -7   6  11      553.10      482.80     68.47 o 
  -6   6  11      348.71      323.54     46.99 o 
  -5   6  11     1261.74     1154.82     60.50 o 
  -4   6  11      318.11      346.31     35.37 o 
  -3   6  11     2924.77     2877.57     96.82 o 
  -2   6  11      389.11      414.49     39.83 o 
  -1   6  11     2606.66     2712.39     77.07 o 
   0   6  11     1386.03     1339.76     52.70 o 
   1   6  11     3797.71     3930.21    102.37 o 
   2   6  11      287.84      318.86     34.83 o 
   3   6  11     2431.15     2378.43     61.20 o 
  -8   7  11     2831.98     2991.87    101.42 o 
  -7   7  11     1060.19      992.04     46.36 o 
  -6   7  11     2371.48     2425.72     75.01 o 
  -5   7  11      340.29      429.57     46.85 o 
  -4   7  11      988.77     1025.95     55.85 o 
  -3   7  11      379.90      324.98     34.04 o 
  -2   7  11     1498.34     1360.88     71.12 o 
  -1   7  11      117.36      107.16     33.00 o 
   0   7  11       45.41       33.00     33.47 o 
   1   7  11       63.76       77.10     26.34 o 
   2   7  11       62.49       52.00     25.40 o 
   3   7  11        4.84        7.16     27.56 o 
  -8   8  11      273.39      242.21     33.56 o 
  -7   8  11      181.32      112.50     67.28 o 
  -6   8  11       41.10       32.88     24.78 o 
  -5   8  11     1242.52     1175.02     62.68 o 
  -4   8  11      626.90      638.10     47.70 o 
  -3   8  11     1256.35     1301.24     62.40 o 
  -2   8  11     1372.74     1273.26     70.55 o 
  -1   8  11     2238.55     2418.12    104.79 o 
   0   8  11     1460.73     1561.92     81.27 o 
   1   8  11     1320.48     1386.20     78.99 o 
   2   8  11      779.99      751.70     58.41 o 
   3   8  11     1486.69     1450.21     82.97 o 
  -8   9  11     1446.98     1454.44     79.42 o 
  -7   9  11      352.28      397.51     97.25 o 
  -6   9  11     1229.91     1236.25     50.81 o 
  -5   9  11     1770.93     1825.16     80.32 o 
  -4   9  11      908.54      933.40     55.28 o 
  -3   9  11       93.59      101.85     30.16 o 
  -2   9  11      207.34      181.79     43.72 o 
  -1   9  11       35.91       31.39     34.33 o 
   0   9  11       29.82       32.15     32.81 o 
   1   9  11       83.08       54.05     40.59 o 
   2   9  11      297.48      335.50     56.71 o 
  -7  10  11      140.28      170.87     52.20 o 
  -6  10  11      516.43      468.68     36.53 o 
  -5  10  11      721.38      681.91     51.68 o 
  -4  10  11      582.81      692.44     51.02 o 
  -3  10  11     1386.48     1383.74     67.71 o 
  -2  10  11      898.73      972.09     67.52 o 
  -1  10  11      979.07     1022.82     69.79 o 
   0  10  11     1428.96     1476.38     85.35 o 
   1  10  11     2153.04     2358.67    110.76 o 
   2  10  11     1758.61     1806.67     96.54 o 
  -6  11  11     1692.22     1675.81     82.03 o 
  -5  11  11      188.30      287.14     44.57 o 
  -4  11  11      927.20      991.15     60.12 o 
  -3  11  11      861.02      822.07     54.05 o 
  -2  11  11       90.10       65.53     37.17 o 
  -1  11  11      174.65      179.51     48.55 o 
   0  11  11        0.28      -41.06     41.06 o 
   1  11  11       60.44       22.28     43.24 o 
  -5  12  11      308.99      379.98     51.59 o 
  -4  12  11      642.57      638.38     50.83 o 
  -3  12  11      629.61      674.80     52.35 o 
  -2  12  11     1613.51     1673.15     91.41 o 
  -1  12  11      896.26      989.91     72.92 o 
   0  12  11     1453.97     1613.69     95.11 o 
  -4  13  11      115.74      141.48     41.53 o 
  -3  13  11      105.59      179.51     41.91 o 
  -2  13  11      234.09      151.63     49.41 o 
  -8   0  12     1651.54     1598.43     87.62 o 
  -6   0  12     4887.81     5166.92    165.76 o 
  -4   0  12     4949.28     4794.15    148.98 o 
  -2   0  12     1035.17     1120.02     61.26 o 
   0   0  12     1169.89     1162.22     63.91 o 
   2   0  12      135.91      125.93     38.69 o 
  -9   1  12      212.72      188.43     61.78 o 
  -8   1  12      234.00      193.48     33.56 o 
  -7   1  12       92.29       49.64     48.36 o 
  -6   1  12      268.93      198.95     41.06 o 
  -5   1  12      141.16      179.84     35.13 o 
  -4   1  12        0.89       34.52     24.37 o 
  -3   1  12     1538.86     1406.30     46.90 o 
  -2   1  12        0.32      -17.15     17.73 o 
  -1   1  12     2612.84     2664.52     71.67 o 
   0   1  12        3.20      -18.54     18.54 o 
   1   1  12     3202.29     3155.35     82.76 o 
   2   1  12        9.47        1.89     23.99 o 
   3   1  12     1984.80     1961.15     66.01 o 
  -9   2  12        1.71        0.46     31.07 o 
  -8   2  12     2942.57     3092.64    125.65 o 
  -7   2  12      190.03      205.56     46.75 o 
  -6   2  12     3533.79     3538.56    100.14 o 
  -5   2  12        0.11      -14.28     20.67 o 
  -4   2  12     3211.23     3177.41     81.38 o 
  -3   2  12      319.65      315.02     42.01 o 
  -2   2  12     4124.52     4017.34     93.55 o 
  -1   2  12       33.92       30.02     23.38 o 
   0   2  12      674.34      644.25     35.37 o 
   1   2  12        0.24       -4.61     19.85 o 
   2   2  12        0.21       -4.34     22.22 o 
   3   2  12        2.20       13.61     26.45 o 
  -9   3  12     1155.75     1270.35     60.41 o 
  -8   3  12        0.04       -0.67     24.85 o 
  -7   3  12      111.05       77.94     36.84 o 
  -6   3  12       57.46       61.30     21.67 o 
  -5   3  12      346.28      377.89     38.03 o 
  -4   3  12        9.86       23.04     28.64 o 
  -3   3  12     1217.78     1142.51     77.85 o 
  -2   3  12      293.05      327.78     32.00 o 
  -1   3  12     2963.64     3178.27    118.82 o 
   0   3  12      126.10      185.11     55.00 o 
   1   3  12     1806.39     1749.72     57.79 o 
   2   3  12      192.04      255.52     30.83 o 
   3   3  12     1892.31     1807.46     65.19 o 
  -8   4  12     1969.28     2007.85     67.27 o 
  -7   4  12       53.88       52.69     32.00 o 
  -6   4  12     3200.12     3181.18     82.06 o 
  -5   4  12      576.59      556.07     44.57 o 
  -3   4  12       22.90       46.91     20.97 o 
  -2   4  12     1507.72     1575.48     56.23 o 
  -1   4  12       30.92       14.86     22.39 o 
   0   4  12      674.60      673.44     39.65 o 
   1   4  12      248.32      300.30     50.88 o 
   2   4  12       35.77       26.81     24.70 o 
   3   4  12        3.20       10.27     26.78 o 
  -8   5  12       32.68        1.27     27.31 o 
  -7   5  12       13.52       29.98     52.58 o 
  -6   5  12       35.09       33.28     29.78 o 
  -5   5  12       28.46       10.24     26.46 o 
  -3   5  12     1297.89     1202.04     66.57 o 
  -2   5  12      188.84      217.22     30.80 o 
  -1   5  12     1934.60     1871.00     63.44 o 
   0   5  12      299.46      305.03     35.62 o 
   1   5  12     2934.00     3062.81     88.56 o 
   2   5  12      582.97      622.70     44.91 o 
  -8   6  12     1299.45     1266.49     54.77 o 
  -7   6  12      498.81      497.22     35.79 o 
  -6   6  12     2371.66     2515.13     98.53 o 
  -5   6  12      367.21      404.44     41.25 o 
  -3   6  12      847.96      790.49     57.28 o 
  -2   6  12     1307.28     1308.25     71.22 o 
  -1   6  12      305.51      366.79     38.03 o 
   0   6  12      536.15      521.63     37.18 o 
   1   6  12       17.87        6.94     25.13 o 
   2   6  12       12.54      -14.07     29.04 o 
  -8   7  12      109.57       94.54     38.22 o 
  -7   7  12       53.85       65.47     27.60 o 
  -6   7  12        5.54       -6.16     31.20 o 
  -5   7  12      213.01      284.39     42.01 o 
  -4   7  12      151.85      214.31     38.22 o 
  -3   7  12      898.88      873.56     58.89 o 
  -2   7  12      317.96      220.10     40.68 o 
  -1   7  12     1590.03     1600.32     86.01 o 
   0   7  12      715.63      745.83     61.26 o 
   1   7  12     1081.60     1092.23     72.26 o 
   2   7  12      174.12      180.24     35.52 o 
  -7   8  12      491.20      512.65     40.81 o 
  -6   8  12     1151.33     1146.85     65.91 o 
  -5   8  12      838.70      835.25     55.00 o 
  -4   8  12     1135.18     1314.89     68.18 o 
  -3   8  12      228.93      186.62     39.16 o 
  -2   8  12     1820.78     1902.45     93.41 o 
  -1   8  12      226.80      291.79     49.41 o 
   0   8  12      295.07      287.99     53.01 o 
   1   8  12       61.74       33.85     41.25 o 
  -6   9  12        0.09      -31.10     32.62 o 
  -5   9  12       26.00       51.40     33.00 o 
  -4   9  12      319.70      384.81     46.47 o 
  -2   9  12      469.81      533.41     54.34 o 
  -1   9  12     1098.86     1102.85     71.79 o 
   0   9  12      661.41      833.16     65.91 o 
  -6  10  12     1156.17     1285.78     71.88 o 
  -5  10  12     1135.50     1138.51     66.00 o 
  -4  10  12     1281.41     1303.04     69.89 o 
  -2  10  12      333.57      421.70     56.42 o 
  -1  10  12      177.44      209.19     52.53 o 
   0  10  12      321.89      327.25     59.36 o 
  -4  11  12       49.05       73.30     37.17 o 
  -2  11  12      407.14      556.64     69.51 o 
  -7   0  13      718.31      782.90     66.47 o 
  -3   0  13       45.79       77.38     32.91 o 
  -1   0  13      569.42      515.77     46.28 o 
   1   0  13     2330.84     2122.83     95.21 o 
  -8   1  13      374.28      268.93     56.80 o 
  -7   1  13       39.92       61.53     31.20 o 
  -4   1  13     2942.91     3055.66    112.66 o 
  -3   1  13      121.42      169.65     39.16 o 
  -2   1  13     1992.56     2200.16     65.34 o 
  -1   1  13       24.81       31.24     21.76 o 
   0   1  13      992.26      900.32     42.04 o 
   1   1  13       49.30      107.03     27.07 o 
  -8   2  13      181.93      175.35     47.13 o 
  -7   2  13     1303.56     1264.05     52.17 o 
  -5   2  13       46.22       89.04     33.10 o 
  -4   2  13       35.40       52.54     22.96 o 
  -3   2  13       64.49       87.89     27.26 o 
  -2   2  13       26.87       29.78     32.62 o 
  -1   2  13      763.79      692.72     55.95 o 
   0   2  13       28.82       17.14     22.59 o 
   1   2  13      654.94      633.10     39.88 o 
  -8   3  13      657.58      587.65     53.67 o 
  -7   3  13       53.11       56.38     26.80 o 
  -6   3  13      916.41      847.86     56.33 o 
  -4   3  13     2107.59     2206.46     67.78 o 
  -3   3  13       84.73       81.39     24.87 o 
  -2   3  13     3111.21     3089.84    161.30 o 
  -1   3  13       17.65       13.28     32.43 o 
   0   3  13      683.50      578.36     50.35 o 
   1   3  13      125.45      152.74     30.04 o 
  -7   4  13      513.71      529.43     48.84 o 
  -6   4  13      238.11      404.92     47.60 o 
  -4   4  13        0.46      -29.49     29.49 o 
  -3   4  13        3.78       19.67     22.68 o 
  -2   4  13       72.54      101.45     27.41 o 
  -1   4  13      567.37      500.17     36.81 o 
   0   4  13      116.78      181.69     32.90 o 
   1   4  13     1460.25     1363.79     59.57 o 
  -7   5  13       31.00       76.15     38.22 o 
  -6   5  13     1709.95     1743.61     80.41 o 
  -4   5  13     2105.33     1980.11     91.51 o 
  -3   5  13      138.56      150.78     39.54 o 
  -2   5  13      697.90      722.89     65.62 o 
  -1   5  13      133.45      139.55     30.39 o 
   0   5  13      825.37      836.85     47.37 o 
   1   5  13       39.61       26.28     28.68 o 
  -7   6  13      552.43      502.40     49.50 o 
  -6   6  13       72.27      154.95     41.44 o 
  -4   6  13       20.46       23.90     34.42 o 
  -3   6  13      201.38      177.61     44.28 o 
  -2   6  13       47.09       84.40     38.78 o 
  -1   6  13      324.24      278.53     35.64 o 
   0   6  13      171.32      202.76     36.05 o 
  -6   7  13      370.40      378.74     52.82 o 
  -3   7  13      427.94      390.98     55.66 o 
  -2   7  13     1561.44     1468.51     83.07 o 
  -1   7  13      305.61      243.42     51.40 o 
   0   7  13      442.83      504.11     63.72 o 
  -3   8  13        5.05       15.08     36.98 o 
  -2   8  13       14.13       -9.01     37.65 o 
  -1   8  13      485.57      580.07     59.55 o 
  -3   9  13      115.66       44.47     36.41 o 
  -2   0  14     2005.38     2011.03     90.66 o 
  -4   1  14      106.57      146.60     44.66 o 
  -3   1  14      128.78      180.46     45.04 o 
  -2   1  14        1.31      -11.95     36.98 o 
  -1   1  14        0.46       34.71     36.89 o 
  -4   2  14     1955.32     1911.03     64.23 o 
  -3   2  14      111.48      139.27     30.75 o 
  -2   2  14     3346.77     3210.51    124.60 o 
  -1   2  14       59.63       95.59     39.92 o 
  -5   3  14      737.80      764.13     59.65 o 
  -4   3  14        1.20        2.15     25.82 o 
  -3   3  14      394.06      499.16     42.85 o 
  -2   3  14       49.75       38.15     29.19 o 
  -1   3  14       33.44       17.93     28.97 o 
  -5   4  14      495.07      577.22     52.53 o 
  -4   4  14     2401.17     2418.31    105.45 o 
  -3   4  14      115.48       77.43     47.51 o 
  -2   4  14     2807.91     3132.72     92.00 o 
  -5   5  14     1076.31     1113.47     71.12 o 
  -4   5  14       58.05       75.10     39.83 o 
  -3   5  14        1.04       -0.47     35.56 o 
  -2   5  14        8.95       41.90     29.93 o 
                                                 
